# Supplementary material for: A Large Collection of Novel Nematode-Infecting Microsporidia and Their Diverse Interactions with Caenorhabditis elegans and Other Related Nematodes
Source: PLoS Pathog. 2016 Dec 12;12(12):e1006093. doi: 10.1371/journal.ppat.1006093 (PMC5179134; doi:10.1371/journal.ppat.1006093)
Supplement: S1 Table — (XLSX) [file ppat.1006093.s008.xlsx]

## Sheet: main microsporidia sequences
Microsporidia	Host	Strain name	SSU rDNA accession number	SSU rDNA primers Forward / Reverse	β-tubulin accession number	β-tubulin primers Forward / Reverse
Nematocida parisii	Caenorhabditis elegans	ERTm1a(CPA24)	JH605039		AEFF02000020
N. parisii	C. elegans	ERTm3 a(JU1247)	GL870889		AEOO01000026
N. parisii	C. briggsae	ERTm5 a(JU2055)	LTDK01000184		LTDK01000102
N. parisii	C. elegans	ERTm4 a(JU1395)	KX352725	v1f / 1492r	KX360157	βn1F / βn1R
N. parisii	C. elegans	JUm1248 a b	KY041885		not attempted
N. parisii	C. elegans	JUm1249 b	KY041886		not attempted
N. parisii	C. elegans	JUm1253 b	KY041887		not attempted
N. parisii	C. elegans	JUm1762 b	KY041881		KX360159	βn1F / βn1R
N. parisii	C. elegans	JUm1893 b	KY041882		KX360160	βn1F / βn1R
N. parisii	C. elegans	JUm2106	KX352727	v1f / 1492r	KX360161	βn1F / βn1R
N. parisii	C. elegans	JUm2131	KX352728	v1f / 1492r	KX360162	βn1F / βn1R
N. parisii	C. elegans	JUm2132	KX352729	v1f / 1492r	KX360163	βn1F / βn1R
N. parisii	C. elegans	JUm2287	KX352730	v1f / 1492r	KX360164	βn1F / βn1R
N. parisii	C. elegans	JUm2816	KX352733	v1f / 18S1492	KX360167	βn1F / βn1R
N. parisii	Caenorhabditis briggsae	JUm1254	KX352726	v1f / 1492r	KX360158	βn1F / βn1R
N. parisii	C. briggsae	JUm2590	KX352731	v1f / 1492r	KX360165	βn1F / βn1R
N. parisii	C. briggsae	JUm2793	KX352732	v1f / 18S1492	KX360166	βn1F / βn1R
Nematocida ausubeli (N. sp.1)	C. briggsae	ERTm2 a(JU1348)	JH604648		AERB01000043
N. ausubeli	C. briggsae	ERTm6(JU1638) a	AKIJ01000013		AKIJ01000005
N. ausubeli	C. elegans	JUm2009	KX360134	v1f / 1492r	KX352724	βn1F / βn1R
N. ausubeli	C. elegans	JUm2520	KX360135	v1f / 1492r	KX360154	βn1F / βn1R
N. ausubeli	C. elegans	JUm2526	KX360136	v1f / 1492r	KX360155	βn1F / βn1R
N. ausubeli	C. elegans	JUm2586	KX360137	v1f / 1492r	KX378168	βn1F / βn1R
N. ausubeli	C. elegans	JUm2671	KX360138	v1f / 1492r	KX378169	βn1F / βn1R
N. ausubeli	C. elegans	JUm2825	KX360141	v1f / 18S1492	KX360156	βn1F / βn1R
N. ausubeli	C. briggsae	JUm2799	KX360140	v1f / 18S1492	KX378171
N. ausubeli	Caenorhabditis remanei	JUm2796	KX360139	v1f / 18S1492	KX378170	βn1F / βn1R
Nematocida major	C. briggsae	JUm2507	KX360148	SPF / SPR	KX378161	βn1F / βn1R
N. major	C. briggsae	JUm2747	KX360149	SPF / SPR	KX378162	βn1F / βn1R
N. major	Caenorhabditis tropicalis	JUm2751	KX360150	SPF / SPR	KX378163	βn1F / βn1R
Nematocida minor	Oscheius tipulae	JUm1510	KX360147	v1f / 18S1492	KX378160	βn1F / βn1R
Nematocida minor	O. tipulae	JUm2772	KX360151	SPF / SPR	KX378164	βn1F / βn1R
Nematocida homosporus	O. tipulae	JUm1504	KX360146	v1f / 1492r	KX378159	βn1F / βn1R
N. homosporus	Rhabditella typhae	NICm516	KX360153	v1f / 1492r	KX378166	βn1F / βn1R
N. displodere	C. elegans	JUm2807	LTDL01000035		LTDL01000038
Nematocida ciargi	Procephalobus sp.	JUm2895	KX360152	v1f / 18S1492	KX378165	βn1F / βn1R
Nematocida sp. 7	Caenorhabditis sp. 42	NIC1041	failed to amplify		KX378167	βn1F / βn1R
Enteropsectra longa	Oscheius sp. 3	JUm408	KX360142	v1f / 1492r	KX378155	βn1F / βn1R
Enteropsectra breve	O. tipulae	JUm2551	KX360145	v1f / 1492r	KX378158	βn1F / βn1R (nested with βO1F / βnOR )
E. breve	O. tipulae	JUm1483	KX360144	v1f / 1492r	KX378157	βn1F / βn1R
E. breve	O. tipulae	JUm1456	KX360143	v1f / 18S1492	KX378156	βn1F / βn1R (nested with βO1F / βnOR )
Pancytospora philotis	O. tipulae	JUm1505	KX360131	v1f / 18S1492	failed to amplify
P. philotis	O. tipulae	JUm1460	KX360130	v1f / 18S1492	failed to amplify
P. philotis	O. tipulae	JUm1670	KX360132	v1f / 18S1492	failed to amplify
P. philotis	O. tipulae	JUm2552	KX360133	v1f / 18S1492	failed to amplify
Pancytospora epiphaga	Caenorhabditis brenneri	JUm1396	KX424959	v1f / 18S1492	not attempted
?	O. tipulae	JUm1501	failed to amplify		failed to amplify
	KX352724-KX352733, KX360130-KX360167, KX378155-KX378171 are sequences generated in this study

## Sheet: other microsporidia sequences 
	Species	SSU rDNA accession number	β-tubulin accession number
	Amblyospora bracteata	AY090068
	Amblyospora cinerei	AY090059
	Amblyospora criniferis	AY090061
	Amblyospora ferocious	AY090062
	Amblyospora indicola	AY090051
	Amblyospora khaliulini	AY090046
	Amblyospora opacita	AY090052
	Amblyospora stictici	AY090049
	Amblyospora stimuli	AY090050
	Antonospora locustae	AY376351	AY138803
	Antonospora scoticae	AF024655
	Basidiobolus ranarum	D29946	AF162060
	Berwaldia schaefernai	AY090042
	Brachiola algerae		EU625355
	Conidiobolus coronatus	D29947	AF162058
	Edhazardia aedis	AF027684	EU486987
	Encephalitozoon cuniculi	AL391737	NM001040955
	Encephalitozoon hellem		XM003886901
	Encephalitozoon intestinalis	CP001951	XM003072529
	Encephalitozoon lacertae	AF067144
	Encephalitozoon romaleae		XM_009265913
	Endoreticulatus schubergi	L39109
	Enterocytozoon bieneusi	AY257180	XM_002652110
	Enterocytozoon salmonis	U10883
	Flabelliforma magnivora	AJ302318
	Glugea anomala	AF044391
	Glugea plecogloss		AF162084
	Hamiltosporidium magnivora	AJ302318
	Hazardia milleri	AY090067
	Hyalinocysta chapmani	AF483837
	Janacekia debaisieuxi	AJ252950
	Kabatana takedai	AF356222
	Liebermannia covasacrae	EU709818
	Liebermannia dichroplusae	EF016249
	Liebermannia patagonica	DQ239917
	Loma acerinae	AJ252951
	Microgemma caulleryi	AY033054
	Nadelspora canceri	AY958070
	Nematocenator marisprofundi	JX463178
	Nosema apis	DQ235446
	Nosema bombi	KF188769
	Nosema bombycis	AY616662	EF151928
	Nosema ceranae	DQ673615
	Nosema furnacalis	U26532
	Nosema oulemae	U27359
	Nosema pernyi		KF023271
	Nosema philosamiae		GU947653
	Nosema plutellae		DQ083404
	Nosema spodopterae		DQ666958
	Nosema vespula	U90885
	Oligosporidium occidentalis	AF495379
	Orthosomella operophterae	AJ302316
	Ovavesicula popillae	EF564602
	Paranosema grylli	AY305325
	Paranosema whitei	AY305323
	Parathelohania anophelis	AF027682
	Pleistophora mirandellae	AJ252954
	Pleistophora ovariae	AJ252955
	Pleistophora typicalis	AJ252956
	Pleistophora anguillarum	U47052
	Polydispyrenia simuli	AJ252960
	Rozella allomycis	AY635838
	Rozella sp._JEL347	AY601707
	Schroedera plumatellae	AY135024
	Sporanauta perivermis	KC172651
	Spraguea lophii	AF033197	AF162082
	Tetramicra brevifilum	AF364303
	Trachipleistophora hominis	AJ002605	AF162081
	Trichonosema pectinatellae	AF484695
	Vairimorpha necatrix	Y00266
	Vavraia culicis		XM008075583
	Vavraia oncoperae	X74112
	Vittaforma corneae	U11046	EU031749
	unknown species (sample Comp_A_Van4)	KC111780 (partial SSU sequence)
	unknown species (sample Comp_BK_Van5)	KC111781 (partial SSU sequence)
	unknown species (sample Comp_C_Van1)	KC111783 (partial SSU sequence)
	unknown species (sample Comp_C_Van6)	KC111782 (partial SSU sequence)
	unknown species (sample Comp_CD_Van2)	KC111784 (partial SSU sequence)
	unknown species (sample Comp_L_Van3)	KC111787 (partial SSU sequence)
	unknown species (sample Comp_L_Van8)	KC111786 (partial SSU sequence)
	unknown species (sample UBN_Seattle2)	KC111803 (partial SSU sequence)
	unknown species (sample UBN_Seattle7)	KC111800 (partial SSU sequence)
