# Supplementary material for: A Large Collection of Novel Nematode-Infecting Microsporidia and Their Diverse Interactions with Caenorhabditis elegans and Other Related Nematodes
Source: PLoS Pathog. 2016 Dec 12;12(12):e1006093. doi: 10.1371/journal.ppat.1006093 (PMC5179134; doi:10.1371/journal.ppat.1006093)
Supplement: S1 Datafile — (NEX) [file ppat.1006093.s011.nex]

#NEXUS
BEGIN DATA;
	DIMENSIONS NTAX=116 NCHAR=1850;
	FORMAT DATATYPE = DNA GAP = - MISSING = ?;
	MATRIX
	ERTm1__reversed_ ---ACCAGGTTGATTCT-GCCTGACATAGACACTGGTCTTTCAGACTAAGCCATGCATG----------ACGAGCACACGG-AA-GGAAGCGTCAGAGAGCTCAGGGAC-GCAGTTTT-GACCGGCTTGGAGAACAGGGGCGGACATCCGAGGAAACCTTCGG-CCAAGACGACGCAGGGCGGGGGGCATCCACGGAGAA-GCAGGACGCCAGAGCAGCGC-AGGGCGCA----------------------------------------------------------------------------GCCAAACGGGAGACTGTCCTATTAGCT---TGTGGGTGGGGTCAGGGCCTACCCAGGCGACGATGGGT-ACGAGGG…
	ERTm3__reversed_ ---ACCAGGTTGATTCT-GCCTGACATAGACACTGGTCTTTCAGACTAAGCCATGCATG----------ACGAGCACACGG-AA-GGAAGCGTCAGAGAGCTCAGGGAC-GCAGTTTT-GACCGGCTTGGAGAACAGGGGCGGACATCCGAGGAAACCTTCGG-CCAAGACGACGCAGGGCGGGGGGCATCCACGGAGAA-GCAGGACGCCAGAGCAGCGC-AGGGCGCA----------------------------------------------------------------------------GCCAAACGGGAGACTGTCCTATTAGCT---TGTGGGTGGGGTCAGGGCCTACCCAGGCGACGATGGGT-ACGAGGG…
	ERTm4 ----------------------------------------------------------------------------------------------AGAGAGCTCAGGGAC-GCAGTTTT-GACCGGCTTGGAGAACAGGGGCGGACATCCGAGGAAACCTTCGG-CCAAGACGACGCAGGGCGGGGGGCATCCACGGAGAA-GCAGGACGCCAGAGCAGCGC-AGGGCGCA----------------------------------------------------------------------------GCCAAACGGGAGACTGTCCTATTAGCT---TGTGGGTGGGGTCAGGGCCTACCCAGGCGACGATGGGT-ACGAGGGATGAGGGTTTT…
	ERTm5 ---ACCAGGTTGATTCT-GCCTGACATAGACACTGGTCTTTCAGACTAAGCCATGCATG----------ACGAGCACACGG-AA-GGAAGCGTCAGAGAGCTCAGGGAC-GCAGTTTT-GACCGGCTTGGAGAACAGGGGCGGACATCCGAGGAAACCTTCGG-CCAAGACGACGCAGGGCGGGGGGCATCCACGGAGAA-GCAGGACGCCAGAGCAGCGC-AGGGCGCA----------------------------------------------------------------------------GCCAAACGGGAGACTGTCCTATTAGCT---TGTGGGTGGGGTCAGGGCCTACCCAGGCGACGATGGGT-ACGAGGGATGAGGGTTTT…
	JUm1248 -------------------------------------------------------------------------GCACACGGTAA-GGAAGCGTCAGATAGCTCAGGGAC-GCAGTTTT-GACCGGCTTGGAGAACAGGGGCGGACATCCGAGGAAACCTTCGG-CCAAGACGACGCAGGGCGGGGGGCATCCACGGAGAA-GCAGGACGCCAGAGCAGCGC-AGGGCGCA----------------------------------------------------------------------------GCCAAACGGGAGACTGTCCTATTAGCT---TGTGGGTGGGGTCAGGGCCTACCCAGGCGACGATGGGT-ACGAGGGATGAGGGTT…
	JUm1249 ---------------------------------------------------------TG----------ACGAGCACACGG?AA-GGAAGCGTCAGAGAGCTCAGGGAC-GCAGTTTT-GACCGGCTTGGAGAACAGGGGCGGACATCCGAGGAAACCTTCGG-CCAAGACGACGCAGGGCGGGGGGCATCCACGGAGAA-GCAGGACGCCAGAGCAGCGC-AGGGCGCA----------------------------------------------------------------------------GCCAAACGGGAGACTGTCCTATTAGCT---TGTGGGTGGGGTCAGGGCCTACCCAGGCGACGATGGGT-ACGAGGGATGAGGGTT…
	JUm1253 ---------------------------------------------------------TG----------ACGAGCACACGGTAA-GGAAGCGTCAGAGAGCTCAGGGAC-GCAGTTTT-GACCGGCTTGGAGAACAGGGGCGGACATCCGAGGAAACCTTCGG-CCAAGACGACGCAGGGCGGGGGGCATCCACGGAGAA-GCAGGACGCCAGAGCAGCGC-AGGGCGCA----------------------------------------------------------------------------GCCAAACGGGAGACTGTCCTATTAGCT---TGTGGGTGGGGTCAGGGCCTACCCAGGCGACGATGGGT-ACGAGGGATGAGGGTT…
	JUm1254 ------------------------------------------------------GCATG----------ACGAGCACACGG-AA-GGAAGCGTCAGAGAGCTCAGGGAC-GCAGTTTT-GACCGGCTTGGAGAACAGGGGCGGACATCCGAGGAAACCTTCGG-CCAAGACGACGCAGGGCGGGGGGCATCCACGGAGAA-GCAGGACGCCAGAGCAGCGC-AGGGCGCA----------------------------------------------------------------------------GCCAAACGGGAGACTGTCCTATTAGCT---TGTGGGTGGGGTCAGGGCCTACCCAGGCGACGATGGGT-ACGAGGGATGAGGGTT…
	JUm2131 ------------------------------------------------------GCATG----------ACGAGCACACGG-AA-GGAAGCGTCAGAGAGCTCAGGGAC-GCAGTTTT-GACCGGCTTGGAGAACAGGGGCGGACATCCGAGGAAACCTTCGG-CCAAGACGACGCAGGGCGGGGGGCATCCACGGAGAA-GCAGGACGCCAGAGCAGCGC-AGGGCGCA----------------------------------------------------------------------------GCCAAACGGGAGACTGTCCTATTAGCT---TGTGGGTGGGGTCAGGGCCTACCCAGGCGACGATGGGT-ACGAGGGATGAGGGTT…
	JUm2132 -------------------------------------------------------CATG----------ACGAGCACACGGAAG-GAAAGCGTCAGAGAGCTCAGGGAC-GCAKTTTT-GACCGGCTTGGAGAACAGGGGCGGACATCCGAGGAAACCTTCGG-CCAAGACGACGCASGGCGGGGGGCATCCACGGAGAA-GCAGGACGCCAGAGCAGCGC-AGGGCGCA----------------------------------------------------------------------------GCCAAACGGGAGACTGTCCTATTAGCT---TGTGGGTGGGGTCAGGGCCTACCCAGGCGACGATGGGT-ACGAGGGATGAGGGTT…
	JUm1762 ---------------------------------------------------------TG----------ACGAGCACACGG-AA-GGAAGCGTCAGAGAGCTCAGGGAC-GCAGTTTT-GACCGGCTTGGAGAACAGGGGCGGACATCCGAGGAAACCTTCGG-CCAAGACGACGCAGGGCGGGGGGCATCCACGGAGAA-GCAGGACGCCAGAGCAGCGC-AGGGCGCA----------------------------------------------------------------------------GCCAAACGGGAGACTGTCCTATTAGCT---TGTGGGTGGGGTCAGGGCCTACCCAGGCGACGATGGGT-ACGAGGGATGAGGGTT…
	JUm1893 ----------------------------------------------------------------------------------AA-GGAAGCGTCAGAGAGCTCAGGGAC-GCAGTTTT-GACCGGCTTGGAGAACAGGGGCGGACATCCGAGGAAACCTTCGG-CCAAGACGACGCAGGGCGGGGGGCATCCACGGAGAA-GCAGGACGCCAGAGCAGCGC-AGGGCGCA----------------------------------------------------------------------------GCCAAACGGGAGACTGTCCTATTAGCT---TGTGGGTGGGGTCAYGGCCTACCCAGGCGACGATGGGT-ACGAGGGATGAGGGTT…
	JUm2106 ------------------------------------------------------GCATG----------ACGAGCACACGG-AA-GGAAGCGTCAGAGAGCTCAGGGAC-GCAGTTTT-GACCGGCTTGGAGAACAGGGGCGGACATCCGAGGAAACCTTCGG-CCAAGACGACGCAGGGCGGGGGGCATCCACGGAGAA-GCAGGACGCCAGAGCAGCGC-AGGGCGCA----------------------------------------------------------------------------GCCAAACGGGAGACTGTCCTATTAGCT---TGTGGGTGGGGTCAGGGCCTACCCAGGCGACGATGGGT-ACGAGGGATGAGGGTT…
	JUm2287__reversed_ -------------------------------------------------------CATG----------ACGAGCACACGG-AA-GGAAGCGTCAGAGAGCTCAGGGAC-GCAGTTTT-GACCGGCTTGGAGAACAGGGGCGGACATCCGAGGAAACCTTCGG-CCAAGACGACGCAGGGCGGGGGGCATCCACGGAGAA-GCAGGACGCCAGAGCAGCGC-AGGGCGCA----------------------------------------------------------------------------GCCAAACGGGAGACTGTCCTATTAGCT---TGTGGGTGGGGTCAGGGCCTACCCAGGCGACGATGGGT-ACGAG…
	JUm2590 -----------------------------------------------------TGCATG----------ACGAGCACACGG-AA-GGAAGCGTCAGAGAGCTCAGGGAC-GCAGTTTT-GACCGGCTTGGAGAACAGGGGCGGACATCCGAGGAAACCTTCGG-CCAAGACGACGCAGGGCGGGGGGCATCCACGGAGAA-GCAGGACGCCAGAGCAGCGC-AGGGCGCA----------------------------------------------------------------------------GCCAAACGGGAGACTGTCCTATTAGCT---TGTGGGTGGGGTCAGGGCCTACCCAGGCGACGATGGGT-ACGAGGGATGAGGGTT…
	JUm2793 -----------------------------------------------------TGCATG----------ACGAGCACACGG-AA-GGAAGCGTCAGAGAGCTCAGGGAC-GCAGTTTT-GACCGGCTTGGAGAACAGGGGCGGACATCCGAGGAAACCTTCGG-CCAAGACGACGCAGGGCGGGGGGCATCCACGGAGAA-GCAGGACGCCAGAGCAGCGC-AGGGCGCA----------------------------------------------------------------------------GCCAAACGGGAGACTGTCCTATTAGCT---TGTGGGTGGGGTCAGGGCCTACCCAGGCGACGATGGGT-ACGAGGGATGAGGGTT…
	JUm2816 ----------------------------------------------TAAGCCATGCATG----------ACGAGCACACGG-AA-GGAAGCGTCAGAGAGCTCAGGGAC-GCAGTTTT-GACCGGCTTGGAGAACAGGGGCGGACATCCGAGGAAACCTTCGG-CCAAGACGACGCAGGGCGGGGGGCATCCACGGAGAA-GCAGGACGCCAGAGCAGCGC-AGGGCGCA----------------------------------------------------------------------------GCCAAACGGGAGACTGTCCTATTAGCT---TGTGGGTGGGGTCAGGGCCTACCCAGGCGACGATGGGT-ACGAGGGATGAGGGTT…
	JUm2799 -----------------------------------------------------TGCATG----------ACGGGCACACGG-AA-GGAAGCGTCGGAGAGCTCAGGGAC-GCAGTTTT-GACCGGCTTGGAGAACACGGGCGGACATCCGAGGAAACCTTCGG-CCAAGACGACGCACGGCGGGGGGCATCCACGGAGAA-GCAGGACGCCAGAGCAGCGC-AGGGCGCA----------------------------------------------------------------------------GCCAAACGGGAGACTGTCCTATTAGCT---AGTGGGTCGGGTCAGGGCCAACCCAGGCGACGATGGGT-ACGAGGGATGAGGGTT…
	ERTm6__reversed_ ---ACCAGGTTGATTCT-GCCTGACATAGACACTGGTCTTTCAGACTAAGCCATGCATG----------ACGGGCACACGG-AA-GGAAGCGTCGGAGAGCTCAGGGAC-GCAGTTTT-GACCGGCTTGGAGAACACGGGCGGACATCCGAGGAAACCTTCGG-CCAAGACGACGCACGGCGGGGGGCATCCACGGAGAA-GCAGGACGCCAGAGCAGCGC-AGGGCGCA----------------------------------------------------------------------------GCCAAACGGGAGACTGTCCTATTAGCT---AGTGGGTCGGGTCAGGGCCAACCCAGGCGACGATGGGT-ACGAGGG…
	JUm2586 -----------------------------------------------------TGCATG----------ACGGGCACACGG-AA-GGAAGCGTCGGAGAGCTCAGGGAC-GCAGTTTT-GACCGGCTTGGAGAACACGGGCGGACATCCGAGGAAACCTTCGG-CCAAGACGACGCACGGCGGGGGGCATCCACGGAGAA-GCAGGACGCCAGAGCAGCGC-AGGGCGCA----------------------------------------------------------------------------GCCAAACGGGAGACTGTCCTATTAGCT---AGTGGGTCGGGTCAGGGCCAACCCAGGCGACGATGGGT-ACGAGGGATGAGGGTT…
	JUm2671 -----------------------------------------------------TGCATG----------ACGGGCACACGG-AA-GGAAGCGTCGGAGAGCTCAGGGAC-GCAGTTTT-GACCGGCTTGGAGAACACGGGCGGACATCCGAGGAAACCTTCGG-CCAAGACGACGCACGGCGGGGGGCATCCACGGAGAA-GCAGGACGCCAGAGCAGCGC-AGGGCGCA----------------------------------------------------------------------------GCCAAACGGGAGACTGTCCTATTAGCT---AGTGGGTCGGGTCAGGGCCAACCCAGGCGACGATGGGT-ACGAGGGATGAGGGTT…
	JUm2526 ------------------------------------------------------GCATG----------ACGGGCACACGG-AA-GGAAGCGTCGGAGAGCTCAGGGAC-GCAGTTTT-GACCGGCTTGGAGAACACGGGCGGACATCCGAGGAAACCTTCGG-CCAAGACGACGCACGGCGGGGGGCATCCACGGAGAA-GCAGGACGCCAGAGCAGCGC-AGGGCGCA----------------------------------------------------------------------------GCCAAACGGGAGACTGTCCTATTAGCT---AGTGGGTCGGGTCAGGGCCAACCCAGGCGACGATGGGT-ACGAGGGATGAGGGTT…
	JUm2520 ------------------------------------------------------GCATG----------ACGGGCACACGG-AA-GGAAGCGTCGGAGAGCTCAGGGAC-GCAGTTTT-GACCGGCTTGGAGAACACGGGCGGACATCCGAGGAAACCTTCGG-CCAAGACGACGCACGGCGGGGGGCATCCACGGAGAA-GCAGGACGCCAGAGCAGCGC-AGGGCGCA----------------------------------------------------------------------------GCCAAACGGGAGACTGTCCTATTAGCT---AGTGGGTCGGGTCAGGGCCAACCCAGGCGACGATGGGT-ACGAGGGATGAGGGTT…
	JUm2009 ------------------------------------------------------GCATG----------ACGGGCACACGG-AA-GGAAGCGTCGGAGAGCTCAGGGAC-GCAGTTTT-GACCGGCTTGGAGAACACGGGCGGACATCCGAGGAAACCTTCGG-CCAAGACGACGCACGGCGGGGGGCATCCACGGAGAA-GCAGGACGCCAGAGCAGCGC-AGGGCGCA----------------------------------------------------------------------------GCCAAACGGGAGACTGTCCTATTAGCT---AGTGGGTCGGGTCAGGGCCAACCCAGGCGACGATGGGT-ACGAGGGATGAGGGTT…
	JUm2825 -----------------------------------------------------------------------------ACGG-AA-GGAAGCGTCGGAGAGCTCAGGGAC-GCAGTTTT-GACCGGCTTGGAGAACACGGGCGGACATCCGAGGAAACCTTCGG-CCAAGACGACGCACGGCGGGGGGCATCCACGGAGAA-GCAGGACGCCAGAGCAGCGC-AGGGCGCA----------------------------------------------------------------------------GCCAAACGGGAGACTGTCCTATTAGCT---AGTGGGTCGGGTCAGGGCCAACCCAGGCGACGATGGGT-ACGAGGGATGAGGGTT…
	ERTm2 -------------------------------------------------------------------------------------------------------------------------------------------------ATCCGAGGAAACCTTCGG-CCAAGACGACGCACGGCGGGGGGCATCCACGGAGAA-GCAGGACGCCAGAGCAGCGC-AGGGCGCA----------------------------------------------------------------------------GCCAAACGGGAGACTGTCCTATTAGCT---AGTGGGTCGGGTCAGGGCCAACCCAGGCGACGATGGGT-ACGAGGGATGAGGGTTTG…
	JUm2796 -------------------------------------------------------------------------------------------------------------------------------------------------------------------------------------------------------------------------------------------------------------------------------------------------------------------------------------------------------------------------------------------------------…
	JUm2507 ------------------------------------------------------GCA------------ACGGGCAA?CG-GAA-GGAAGCGTTGTACAGCTCAAAAGA-ACAGTTTC-AACCGGCTTGGAGGAAAGGGGCGGACATCCGAGGAAACCTTCGG-CCAAGACGACGCACGTCGGGGGGCATCCACGGAGAA-GCAGGACGCCAGAGCAGCGC-AGGGCGCG----------------------------------------------------------------------------GCCAAACGGGAGACTGTCCTATTAGCT---AGAAGGTAAGGTCAGGGCTTACCTTGGCGACCATGGGATACGAGGAATTGGGGTT…
	JUm2751 -------------------------------------------------------------------------------------------------------------------------------------------------------------------------------------------------------------------------------------------------------------------------------------------------------------------------------------------------------------------------------------------------------…
	JUm2747 -------------------------------------------------------------------------------------------------------------------------------------------------------------------------------------------------------------------------------------------------------------------------------------------------------------------------------------------------------------------------------------------------------…
	JUm1510__reversed_ ----------------------------------------------------------------------GGGCACGACG-GAA-GCAAGCATTGCACAGCTCAGCAGA-GCAGTTTG-AACCGGCTTGGCGGAGCA-GGCGGACATCCGAGGAAACCTTCGG-CCAAGACGGAGCACGGAAGGGGGCATCCACGGAGAA-ACAGGACGCCAGAGCAGCGC-AGCGCGCA----------------------------------------------------------------------------GCCAAACGGGAGACTGTCCTATTAGCT---GGAAGGTACGGTCTGGGCGTACCTTGGCGACGATAGGATACGAG…
	JUm2772__reversed_ -------------------------------------------------------------------------------------------------------AGCAGA-GCACTTTG-AACCGGCTTGGCGGAGCA-GGCGGACATCCGAGGAAACCTTCGG-CCAAGACGGAGCACGGAAGGGGGCATCCACGGAGAA-ACAGGACGCCAGAGCAGCGC-AGCGCGCA----------------------------------------------------------------------------GCCAAACGGGAGACTGTCCTATTAGCT---GGAAGGTACGGTCTGGGCGTACCTTGGCGACGATAGGATACGAG…
	JUm2807 -----------------------------------------------------------------------------GCG-AGA-GCAAGCAGCGAACGGCTCAGTAAA-GCAGTCTG-GACCGACTTGGCAGAAAGGGGCGGACAACCGAGGAAACCTTCGG-CCAAGACGGCGAACGGAAGGGGGCGGCCACGGGGAA-GCAGGACGCCAGAGCGGCGC-AGCGCGCA----------------------------------------------------------------------------GCCAAACGGGAGACTGGCCCATCAGCT---GGAAGGTAGGGTACGGGCCTACCTTGGCGACGACGGGAGACGGGGAATAGGGGTT…
	JUm1504 -------------------------------------------------------------------------------G-GAA-GCAAGCAGCGAACGGCTCAGTAAC-GCAGTCCG-GACCGGCTTGGCAGAATGCGGCGGACACCCGAGGAAACCTTCGG-TCAAGACGACGAAAGGAAGGGGGCATCCGAGAGGAG-ACAGGACGCCAGAGCGGCGC-AGGGCGCA----------------------------------------------------------------------------GCCAAACGGGAGACTGGCCCATCAGCT---AGAAGGCCGGGTACGGGCCGGCCTTGGCGACGACGGGAGACGGGGAATAGGGGTT…
	NICm516 ----------------------------------------------------------------------TGGGCACGCG-GAA-GCAAGCAGCGAACGGCTCAGTAAC-GCAGTCCG-GACCGGCTTGGCAGAATGCGGCGGACACCCGAGGAAACCTTCGG-TCAAGACGACGAAAGGAAGGGGGCATCCGAGAGGAG-ACAGGACGCCAGAGCGGCGC-AGGGCGCA----------------------------------------------------------------------------GCCAAACGGGAGACTGGCCCATCAGCT---AGAAGGCCGGGTACGGGCCGGCCTTGGCGACGACGGGAGACGGGGAATAGGGGTT…
	Comp_C_Van6__KC111782_ ---------------------TGACATAGACGCTGGTCTTGAGGATTAAGCCATGCACG----------TTGGGCACGCG-G-AAGCAAGCAGCGAACGGCTCAGTAAC-GCAGTCCG-GACCGGCTTGGCAGAATGCGGCGGACACCCGAGGAAACCTTCGG-TCAAGACGACGAAAGGAAGGGGGCATCC-GAGAGGAGACAGGACGCCAGAGCGGCGC-AGGGCGCA----------------------------------------------------------------------------GCCAAACGGGAGACTGGCCCATCAGCT---AGAAGGCCGGGTACGGGCCGGCCTTGGCGACGACGGGAGA…
	Comp_BK_Van5__KC111781_ ---------------------TGACACAGATGCTGGTCTTGAGGATTAAGCCATGCACG----------TTGGGCACGCG-A-GAGCAAGCAGCGAACGGCTCAGTAAG-GCAGTCAG-GACCGGCTTGGCAGA-CGGGGCGGACATCCGAGGAAACCTTCGG-CCAAGACGGCGCAGGAAGGGGGGCATCC-GGGCGGAGGCAGGACGCCAGAGCGGCGCGAG-GCGCA----------------------------------------------------------------------------GCCAAACGGGAGACTGGCCCATCAGCT---GGAAGGTAGGGTCTAGGCCTACCTTGGCGACGACGGGAG…
	JUm2895 ------------------------------------------------------------------------------------------------------------------TCAT-GAGCGACTTGGCAGAAAGGGGCGGACACCCGAGGAAACCTTCGG-CCAAGACGAGGAGCGGAGGCGGGCGGCCGGGAGGAG-ACAGGGCGCCATCGCGGCGC-ACAGCGCA----------------------------------------------------------------------------GCCAAACGGGAGACTGGCCCATCAGCT---GGAAGGTGGGGTAAGGGCCCACCTTGGCGACGACGGGAGACGGGGAATAGGGGTT…
	Comp_A_Van4__KC111780_ ---------------------TGACATGGACGCTTGCCTTGAAGATTGAGCCATGCACG----------TTGGGCACGCG-A-GAGCAAGCAGCGAACGGCTCAGTAAG-GCAGTTTG-GACCGGCTTGGCGGAAAGGGGCGGATAACCGAGGGAAACTTCGG-CTAAGACGGCGAGCGGAAGGGGGTTTTGCGGCAGAA--CAGAA--CCAGAGCGGCGC-AGCGCGCG----------------------------------------------------------------------------GCCAAACGGGGAACTGTCCCATCAGCT---GGAAGGTAGGGTCGGGGCCTACCTTGGCGACGACGGGTGA…
	UBN_Seattle7__KC111800_ ---------------------TGACGTGGACGCTAGTCTCGAAGATTAAGCCATGCAAG----------TTGGGCACGCG-G-AAGCAAGCGGCGAACGGCTCAGTAAA-GCAGTCTG-GATCGGCTTGACAGAAACGGGCGGATAACCGAGGGAAACTTCGG-CCAAGACGAGGTAAGGAGGCGGGCTTGAAGTGCGGAAGCAGCGAGCCAGCGCGGCGCGAGAGCGCG----------------------------------------------------------------------------GTCAAACGAGAGACTGTCCTATCAGCT---AGAAGGTAGGGTCGGGGCCTATCTTGGCCGTGACGGGTG…
	Ovavesicula_popilliae ----CTAGGTTGATTCT-GCCTGACGTAGATGCTAGTCTCGGAGGTTAAGCCATGCAAG----------CC-GCGAA----------GAGCGGCGGACAGCTCAGTAAA-GCAGCCAG-AATCGAATCGGC-GAACGAC--GGATATCCGCGGGAACCTGCGG-GCAAGACGAGGAAG--CAGCGGCACGAATGAAGCAG-GGCAGCAGGCAGAGCGAAAG-CGGG--------------------------------------------------------------------------------GCCGAACGAACGGCTGCGCCATCAGCT---GGAAGGTAGGGTAGAGGCCTACCTTGGCGACAACGGGT-GC…
	Paranosema_whitei ---------------------TGACGTGTGCGCTAGTCTTGGGGACTTAGCCATGCAAG----------CCAGCGAAGCA-GCG-CGGAGCGGCGGACAGCTCAGTAGG-ACAGCGAT-AATCCACCCGCGGCACAGACAAGGATAACCGCGGCAAGCTGCGG-CTAAGACATGGACAGGCTGCAGCGCGGGGAGGCGCG-CGCAGCGGACAGGGCGCGGC-------------------------------------------------------------------------------------CGCGGCGGAGTCGCTGGCCCATCAGCT---GGTAGGTAGGGTAAGGGCCTACCTAGGCGACGACGGGTGACGGGG…
	Paranosema_grylli ---------------------TGACGTGTGCGCTAGTCTTGGGGACTTAGCCATGCAAG----------CCAGCGAAGCG-GCG-CGGAGCGGCGGACAGCTCAGTAGG-ACAGGGAT-AATCCACCCGCAGCAGAGACAAGGATAACCGCGGCAAGCTGCGG-CTAAGACATGGACAGGCTGGAGCGCGGGGAGGCGCG-GGCAGCGGACAGGGAGCGGC-------------------------------------------------------------------------------------TGCGGCGGAGTCACTGGCCTATCAGCT---GGTAGGTAGGGTAAGGGCCTACCTAGGCGACGACGGGTGACGGGG…
	Antonospora_locustae -------------------------------------------------------------------------------------CGGAGCGGCGGACGGCTCAGTAGG-ACGGCGAT-AATCCACCCGCAGCAGAGACAAGGATAACCGCGGCAAGCTGCGG-CTAAGACATGGACAGGCTGCGGCGCGGGGAGGCGCG-GGCAGCGGACAGGGAGCGGC-------------------------------------------------------------------------------------TGCGGCGGAGTTGCTGGCCCATCAGCT---GGTAGGTAGGGTAAGGGCCTACCTAGGCGACGACGGGTGACG…
	Antonospora_scoticae --CACCAGGTTGATTCT-GCCTGACGTGTGTGCTAGTCTTGGGGACTTAGCCATGCAAG----------CTAGCGAAGCG-GAG-CGGAGCGGCGGACGGCTCAGTAGG-ACGGCGAT-AATTCACCCGCGGCAGAAG-AGGGATAACCGCGGCAAGCTGCGG-CTAAGACAAGGG-AGGCTGTGTTGCGGGGAGGCGCA-CGCAGCGGACAC---------------------------------------------------------------------------------------------GGCGGCGAAGATGCCGACCTATCAGCT---AGTAGGTAGGGTAAGGGCCTACCTAGGCGACGACGGGTGACG…
	JUm408 -----------------------------------------------------TGCATG-------------TTAGTGAC----AC-GAACGACGAACGGCTCAGTAAT-ACTGCGCT-GATCTGTCCTGTGCGGGCG-----ATAACCACGGGAAACTGTGG-CTAACGGC--------------------------------------------------------------------------------------------------------------------------------------GCAGGGTGAGACGCAGTCCTATCAGCT---TGTTGGCAGTGTAACGGACTACCAAGGCGGCGACGGGTAACGGGAAATCAGGGTTT…
	JUm1456 ------------------------------------------------------GCATG-------------TTAGTGAC----AC-GAACGACGAACGGCTCAGTAAT-ACTGCGCT-GATCTGTCCTGTGCGGGCG-----ATAACCACGGGAAACTGTGG-CTAACGGC--------------------------------------------------------------------------------------------------------------------------------------GCAGGGTGAGACGCAGTCCTATCAGCT---TGTTGGTAGTGTAAAGGACTACCAAGGCGGCGACGGGTAACGGGAAATCAGGGTT…
	JUm1483 ------------------------------------------------------GCATG-------------TTAGTGAC----AC-GAACGACGAACGGCTCAGTAAT-GCCGCGCT-GATCTGTCCTGCGCGGGCG-----ATAACCACGGGAAACTGTGG-CTAACGGC--------------------------------------------------------------------------------------------------------------------------------------GCAGGGTGAGACGCGGTCCTATCAGCT---TGTTGGCAGTGTAACGGACTACCAAGGCGGCGACGGGTAACGGGAAATCAGGGTT…
	JUm2551 ------------------------------------------------------GCATG-------------TTAGTGAC----AC-GAACGACGAACGGCTCAGTAAT-GCCGCGCT-GATCTGTCCTGCGCGGGCG-----ATAACCACGGGAAACTGTGG-CTAACGGC--------------------------------------------------------------------------------------------------------------------------------------GCAGGGTGAGACGCGGTCCTATCAGCT---TGTTGGCAGTGTAACGGACTACCAAGGCGGCGACGGGTAACGGGAAATCAGGGTT…
	JUm1460 -------------------------------------------------------------------------------CGGCGACCGAACGGCGAACGGCTCAGTAAT-ACTGCGAC-GATCTGCCCCGCGCGGCCG-----ATAACCGCGGGAAACTGCGG-CTAAGAGC--------------------------------------------------------------------------------------------------------------------------------------GCGGGTTGAGACGCAGCCCTATCAGCT---CGTTGGCGGTGTAACGGACCCCCAAGGCGGCGACGGGTGACGGGGGGTCGGGGCC…
	JUm1505 ---------------------------------------------------------------------------------------------------------TAAT-ACTGCAAC-GATCTGCCCCGCGCGGCCG-----ATAACCGCGGGAAACTGCGG-CTAATAGC--------------------------------------------------------------------------------------------------------------------------------------GCGGGTTGAGACGCAGCCCTATCAGCT---CGTTGGCGGTGTAACGGACCCCCAAGGCGGCGACGGGTGACGGGGGGTCGGGGCC…
	JUm1670 ---------------------------------------------------------TG-------------CCCGTGACGGCGACCGAACGGCGAACGGCTCAGTAAT-ACTGCGAC-GATCTGCCCCGCGCGGCCG-----ATAACCGCGGGAAACTGCGG-CTAAGAGC--------------------------------------------------------------------------------------------------------------------------------------GCGGGTTGAGACGCAGCCCTATCAGCT---CGTTGGCGGTGTAACGGACCCCCAAGGCGGCGACGGGTGACGGGGGGTCGGGGCC…
	JUm2552 ----------------------------------------------------------------------------------------------------ATCATTAAT-ACTGCGAC-GATCTGCCCCGCGCGGCCG-----ATAACCGCGGGAAACTGCGG-CTAAGAGC--------------------------------------------------------------------------------------------------------------------------------------GCGGGTTGAGACGCAGCCCTATCAGCT---CGTTGGCGGTGTAACGGACCCCCAAGGCGGCGACGGGTGACGGGGGGTCGGGGCC…
	JUm1396 -----------------------------------------------------TGCATG-------------CCCGCGAAG--AAGGGAGCGGCGAACGGCTCAGTAGC-ACCGCGGC-GATCTGCCCCGCGCGACGA-----ATAACCGCGGGAAACTGCGG-CTAAAAGC--------------------------------------------------------------------------------------------------------------------------------------GCGGGCTGAGGCGCGGCCCCATCAGCT---AGTCGGCGGTGTAACGGACCGCCGAGGCGACGACGGGT-GCGGGGGGTAGGGGCC…
	Comp_CD_Van2__KC111784_ ---------------------TGACGCAGATGCTCGTCTCCGAGATTAAGCCATGCATG-------------CCCGCGAA-G-AAGGGAGCGGCGAACGGCTCAGTAGC-ACCGCGGC-GATCTGCCCCGCGCGAGTA-----ATAACCGCGGGAAACTGCGG-CTAAAAGC--------------------------------------------------------------------------------------------------------------------------------------GCGGGCTGAGGCGCGGYCCCATCAGCT---AGTCGGCGGTGTAACGGACCGCCGAGGCGACGACGGGTG…
	Comp_L_Van3__KC111787_ ---------------------TGACGTAGATGCTAGTCTCTGAGATTAAGCCATGCATGT------------CCGGTGAACTTYGGGGAACGACGAACGGCTCAGCAGT-TCTGCGAT-GATTTGCTCTCTGCGGACG-----ATAACCACGGGAAACTGTGG-CTAAGAGC--------------------------------------------------------------------------------------------------------------------------------------GGAGAATAAGACGCGGACCTATCAGCT---TGTTGGTAGTGTAATGGACTACCAAGGCGGTGACGGGTGA…
	Comp_L_Van8__KC111786_ ---------------------TGACGCAGATGCTAGTCTCGAAGATTTAGCCATGCATG-------------CTTGTGA-----TATGAACGGCGAACGGCTCAGTAAT-GCTGCGAT-GATCTGCTCTCTGCGGGGG-----ATAACCACGGGAAACAGTGG-CTAAG-GC--------------------------------------------------------------------------------------------------------------------------------------GGAGAATGAGACGCAGCCCTATCAGCT---TGTTGGTAGTGTAACGGACTACCAAGGCGATGACGGGTAA…
	Liebermannia_covasacrae -TCACCAGGTTTATTCT-GCCTGACGCAGATGCTAGCTTCGGAGATTAAGCCATGCATG-------------CGCGCGAA-GAT-GGGAGCGGCGAACGGCTCAGTAAT-ACTGCGAT-GATCTGCTCTTTACGGAAG-----ATAACCACTGGACACGGTGG-CTAAGGT---------------------------------------------------------------------------------------------------------------------------------------GAAGACTGAGACGCAGTCCTATCAGCTG--TGATGGTAGTGTAAAGGACTACCATGGCGACGACGGGTG…
	Liebermannia_dichroplusae ---ACCAGGTTGATTCT-GCCTGACGCAGATGCTAGCTTCGGAGATTAAGCCATGCATG-------------CGCGCGAA-GAA-GGGAGCGGCGAACGGCTCAGTAAT-ACTGCGAT-GATCTGCTCTTTGCGGAAG-----ATAACCACTGGACACGGTGG-CTAAGGC---------------------------------------------------------------------------------------------------------------------------------------GGAGATTGAGACGCAGTCCTATCAGCTT--GGATGGTAGTGTAAAGGACTACCATGGCGACGACGGG…
	Liebermannia_patagonica ---------TTGATTCT-GCCTGACGCAGATGCTAGCTTCGGAGATTAAGCCAT-CATG-------------CGCGCGAA-GAT-GGGA-CGGCGAACGGCTCAGTAAT-ACTGCGAT-GATCTGCTCTTTACGGAAG-----ATAACCACTGGACACGGTGG-CTAAGGT---------------------------------------------------------------------------------------------------------------------------------------GAAGACTGAGACGCAGTCCTATCAGCTG--TGATGGTAGTGTAAAGGACTACCATGGCGACGAC-GGTG…
	Comp_C_Van1__KC111783_ ---------------------TGACGTAGACGCTAGCCTCGGAGGCTAAGCCATGCATG-------------CCCGTGAC-G-TAAGGAACGGCGRACGGCTCAGTAAT-ACTGCGAT-GATCTGCTCCGGGTGAGAG-----ATAACCACGGAAAACTGTGG-CTAAGAGC--------------------------------------------------------------------------------------------------------------------------------------ACGGATTGAGACGCAGCCCTATCAGTT---AGTTGGTAGTGTAATGGACTACCAAGGCAGCGACGGGTGA…
	UBN_Seattle2__KC111803_ ---------------------TGACGTAGATGCTAGCCTCCGAGGCTAAGCCATGCATG-------------CCCGTGAC-G-CAAGGAACGGCGAACGGCTCAGTAAT-ACTGCGAC-GATCTGCTCCGCGCGTGCG-----ATAACCACGGGAAACTGTGG-CTAAGAGC--------------------------------------------------------------------------------------------------------------------------------------GCGGATTGAGACGCAGCCCTATCAGCA---AGTTGGTAGTGTAACGGACTACCAAGGCGGCGACGGGTG…
	Orthosomella_operophterae --CACCAGGTTGATTCT-GCCTGACGTAGATGCTAGCCTCCGAGGCTAAGCCATGCATG-------------CCCGTGAC-GCA-AGGAACGGCGAACGGCCCAGTAAT-ACTGCGAT-GATCTGCTCCGCGCGGACG-----ATAACTACGGGAAACTGTGG-CTAAGAGC--------------------------------------------------------------------------------------------------------------------------------------GCGGATTGAGACGCAGCCCTATCAGCA---AGTTGGTAGTGTAACGGACTACCAAGGCGGCGACGGG…
	Endoreticulatus_schubergi --CACCAGGTTGATTCT-GCCTGACGTAGACGCTAGTCTCTGAGATTAAGCCATGCATG----------------TCTAT-GGA-A-CAAGGACGAACAGCTCAGTAAA-ACTGCGAT-GATTCAGTCTGTCTGTCAA----GATAACCACGCGAAAGTGTGG-CTAAGAGGGG------------------------------------------------------------------------------------------------------------------------------------ACAGAACAAGACGCAGGACTATCAGTT---AGTTGGTAGTGTAATGGACTACCAAGACGGTGACGGT…
	Vittaforma_corneae --CACCAGGTTGATTCT-GCCTGACGTAGATGCTAGTCTCTAAGATTAAGCCATGCATG----------------TTTCC-GCA-ATCAGGGACGAATAGCTCAGTAAA-ACTGCGAT-GATTTAGTCTGGCTGTGTA----GATAACTACGTGAAAATGTAG-CTAAGGGAAG------------------------------------------------------------------------------------------------------------------------------------GCAGAATAAGACGCAGGACTATCAGTT---AGTTGGTAGTGTAATGGACTACCAAGACAGTGACGGTTGACGGG…
	Enterocytozoon_bieneusi --CACCAGGTTGATTCT-GCCTGACGTAGATGCTAGTCTCTGAGATTAAGCCATGCATG-------TCAGTGAAGCCTTA-CGG-TGGAACGGCGAACGGCTCAGTAAT-GTTGCGGT-AATTTGGTCTCTGTGTGTAA---ACTAACCACGGTAACCTGTGG-CTAAAAGC--------------------------------------------------------------------------------------------------------------------------------------GGAGAATAAGGCGCAACCCTATCAGCT---TGTTGGTAGTGTAAAGGACTACCAAGGCCATGACGGGTA…
	Enterocytozoon_salmonis --CACCAGGTTGATTCT-GCCTGACGTGGGTGCTAGCCTCTAAGATTTAGCCATGCATG------CTTTGTGAACCCAGA-CGG-GGGAACGGCGAACGGCTCAGTAAT-GTTGCGGT-GATCTGCTCTGGTTGAGAAA---GATAACCACGGTAAACTGTGG-CTAAGAGA--------------------------------------------------------------------------------------------------------------------------------------CCAGAATGAGCTGCAACCCTATCAGTT---TGTTGGAAGTGTAAAAGACTCCCAAGACGTCGACGGGTA…
	Oligosporidium_occidentalis --CACCAGGTTGATTCT-GCCTGACGTAGACGCTATTCCCTAAGATTAACCCATGCATG--------TTCTTGACG-ATTATAT-CTGAAAGATGGACTGCTCAGTAAT-ACTCACTT-TATTTTATGTATAC-AGCA----TGTAACTACGTTAAAGTGTAG-ATAATACGT-------------------------------------------------------------------------------------------------------------------------------------GTACAGTAAGAGTGAGACCTATCAGCT---AGTTGTTAAGGTAATGGCTTAACAAGGCAGTAACG…
	Nosema_ceranae ----------------------------------------------TAACCCATGCATG--------TTTTTGACA-------T-TTGAAAAATGGACTGCTCAGTAAT-ACTCACTT-TATTTTATGTAAATTTTTA----ATTAACTACCTTCAAGTGTAG-ATAAGATGT-------------------------------------------------------------------------------------------------------------------------------------TTACAGTAAGAGTGAGACCTATCAGCT---AGTTGTTAAGGTAATGGCTTAACAAGGCTGTGACGGGTAACGGTATTA…
	Nosema_vespula --CACCAGGTTGATTCT-GCCTGACGTAGACGCTATTCCCTAAGATTAACCCATGCATG--------TTTTTGACA-------T-TTGAAAAATGGACTGCTCAGTAAT-ACTCACTT-TATTTTATGTACATTTGAA----ACTAACTACGTTAAAGTGTAG-ATAAGATGT-------------------------------------------------------------------------------------------------------------------------------------GTACAGTAAGAGTGAGACCTATCAGCT---AGTTGTTAAGGTAATGGCTTAACAAGGCAGTGACGGGTAACGGTATTA…
	Nosema_oulemae --CACCAGGTTGATTCT-GCCTGACGTAGACGCTATTCCCTAATATTAACCCATGCATG--------TTTTTGACA---TTTAT-TTGAAAAATGGACTGCTCAGTAAT-ACTCACTT-TATTTGATGTACATTTGAT----GATAACTACGTTAAAGTGTAG-ATAAAATGT-------------------------------------------------------------------------------------------------------------------------------------GTACAGTAAGAGTGAGACCTATCAGCT---AGTTGTTAAGGTAATGGCTTAACAAGGCAGTGACGGGTAACGGTATTA…
	Vairimorpha_necatrix --CACCAGGTTGATTCT-GCCTGACGTAGACGCTATTCCCTAAGATTAACCCATGCATG--------TTTTTGATA---------TGGAAAAATGGACTGCTCAGTAAT-ACTCACTT-TATTTAATGTATTAAATTAG---TATAACTGCGTTAAAGTGTAGCATAAGACAT-------------------------------------------------------------------------------------------------------------------------------------ATACAGTAAGAGTGAGACCTATCAGCT---AGTTGTTAAGGTAATGGCTTAACAAGGCAATGACGGGTAACG…
	Nosema_bombi --CACCAGGTTGATTCT-GCCTGACGTAGACGCTATTCCCTAAGATTAACCCATGCATG--------TTTTTGAAGATTATTAT-CTGAAAAATGGACTGCTCAGTAAT-ACTCACTT-TATTTTATGTGCACCGCAGA-----TAACTACGTTAAAGTGTAG-ATAACATGT-------------------------------------------------------------------------------------------------------------------------------------GTACAGTAAGAGTGAGACCTATCAGCT---AGTTGTTAGGGTAATGGCTTAACAAGGCAGTGACGGGTAACGGTATTACT…
	Nosema_furnacalis --CACCAGGTTGATTCT-GCCTGACGTAGACGCTATACTCTAAGATTAACCCATGCATG-------TTTATTGAA----TATAA-AGAAAAGACGAACAGCTCAGTAAC-TCTTATTT-CATTTGATGTATTAGGATTA-----TAACTATGTTAAATTATAG-ATAACAATA-------------------------------------------------------------------------------------------------------------------------------------ATACAATAAGAATAAGATCTATCAGTT---AGTTGTTAAGGTAATGGCTTAACAAGACTATGACGGATAACGGTA…
	Nosema_bombycis --CACCAGGTTGATTCT-GCCTGACGTAGACGCTATACTCTAAGATTAACCCATGCATG-------TTTATTGAA----TATAA-AGAAAAGACGAACAGCTCAGTAAC-TCTTATTT-AATTTGATGTATTAGGATTC-----TAACTATGTTAAATTATAG-GTAACAATA-------------------------------------------------------------------------------------------------------------------------------------ATACAATAAGAATAAGATCTATCAGTT---AGTTGTTAAGGTAATGGCTTAACAAGACTATGACGGATAACGGTATT…
	Nosema_apis --CACCAGGTTGATTCT-GCCTGACGTAGACGCTATTCCCTAAGATTAACCCATGCATG-------TCTTTGACGTACTATGTA-CTGAAAGATGGACTGCTCAGTAAT-ACTCACTT-TATTTGATGTACATTATACA-----TAACTACGTTAAAGTGTAG-CTAACATAT-------------------------------------------------------------------------------------------------------------------------------------GTACAGTAAGAGTGAGACCTATCAGCT---AGTTGTTAAGGTAATGGCTTAACAAGGCAATAACGGGTAACGGTATTACTT…
	Encephalitozoon_cuniculi --------------------------------------------------------------------------------GTGG-GGGATTAGCGGACGGCTCAGTGAT-AGCACGAT-GATTTGTTTGCGGGATGAGC---AGTAGCTGCGGGAAACTGCAG-ATAGTG-GTCTGCCCCTGTGGGGGTT--------------------------------------------------------------------------------------------------------------------GGCAAGTAAGTTGTGGGCCTATCAGCT---GGTAGTTAGGGTAATGGCCTAACTAGGCGCAGACGGGA…
	Encephalitozoon_lacertae --CACCAGGTTGATTCT-GCCTGACGTGGATGCTATTCTCTGGGGCTAAGCCATGCATG------CTTGTGAACTCTTTTGTGG-GGGATGAGCGGACGGCTCAGTGAT-AGCACGAT-GATTTGTTTGCAGG-TGTGC---AGTAGCTGCGGGAAACTGCAG-ATAGGGCACGGGCCTCTGTGGGGG-A--------------------------------------------------------------------------------------------------------------------AGCAAGTAAGTTGTGGGCCTATCAGCT---GGTAGTTAGGGTAATGGCCTAACTAGGCGCAGACGGGA…
	Encephalitozoon_intestinalis ----------------------------------------------------------------------------------------------------------GAT-AGTACGAT-GATTTGGTTGGCGGGAGAGC---TGTAACTGCGGGAAACTGCAG-GTAGGGGGCTAGGAGTGTTTTTGACACGA-----------------------------------------------------------------------------------------------------------------GCCAAGTAAGTTGTAGGCCTATCAGCT---GGTAGTTAGGGTAATGGCCTAACTAGGCGGAGAC…
	Sporanauta_perivermis ---------------------TGACGTGGATGCTAGTTCCTGAGGTTAAGCCATGCATG-----CCCATGAAGCGACACGGTTG-CGGATTGGCGGACGGCTCAGTAAG-ACTGCGAT-GATTTGATCGATTG-CGAGC---CGTAACTACGGGAAACTGTAG-GTAGGGGGGGTAGGATACTGCGCGGCGGTATGTGT-----------------------------------------------------------------------------------------------------------GTCGAGTAAGTTGCAGGCCCATCAACT---GGTAGGTAGGGTAATGGCCTAACTAGGTTGCGACGGGAGAC…
	Loma_acerinae --CACCAGGTTGATTCT-GCCTGGTGTGGATGCTAGTCTCATAGGTTAAGCCATGCATG-------TGTAAGCAAAGCTAGAAG-TGGAGCGGCGCAAGGCTCAGTAAC-GGGCGGAC--ATTTGATCTTCTCGTGTGG-----ACATCCTCTGTAAGCGGAG-GGAAAAACACAGGACGCGCGGACGCAGCCCGTGGGT-GTAACGGC----------------------GGTGGA---------------------------------------------------------------------GAAGAGTAAGACGCCATCCCATCAGTT---AGTAAGTAGGGTAAGGGCCTACTTAGACGAAGACGGGT-ACGGGGAATG…
	Glugea_anomala -------------------------------------------------------------------------------------------------------------------------------------------------------------------------------------------------------------------------------------AATAGTGTA--------------------------------------------------------------------GGAGAGTAAGAAGCCATCCCATCAGTT---AGTAAGTAGGGTAAGGGCCTACTTAGACGAAGACGGGT-ACGGGGAAT…
	Pleistophora_typicalis --CACCAGGTTGATTCT-GCCTG--GTGGATGCTAGTTTCATAGGTTAAGCCATGCATG------TGTAAGCGAAGC-TTTTAG-TGGAGCGGCGCAAGGCTCAGTAAC-GGGCGTCT-GATTTGATCTCTCGGAGTGG-----ACAACCTCTGTAACCGGAG-GCCAAAACACGGGAGGGGCATGCAGTGGAGATGCCC-CG---------------------AGAACATTAGTGAG--------------------------------------------------------------------AGAGAGTAAGGAGCCATCCCATCAGTT---AGTAAGTAGGGTAAGGGCCTACTTAGACGAGGACGGGT-A…
	Trachipleistophora_hominis --CACCAGGTTGATTCT-GCCTGACGTGGATGCTAGTCTCATAGGTTAAGCCATGCATG------TGCAAGCGAAGC-CGGTGG-TGGGGCGGCGCAAGGCTCAGTAAC-GGGCGACT-GATTTGATCTCCCGGTGTGG-----ACAACCTCTGTAAACGGAG-GCCAAAACACAGGAGCGCCGTGTACAGAGACGGTGC-GA--------------------GAACCGG-AGGTGCG--------------------------------------------------------------------GGAGAGTAAGGAGCCATCCCATCAGTT---AGTAAGTAGGGTAAGGGCCTACTTAGACGAAGACGG…
	Vavraia_oncoperae --------GTTGATTCT-GCCTGACGTAGATGCTAGTCTCATAGGTTAAGCCATGCATG------TGCAAGCGAAGC--GGTGG-TGGAGCGGCGCAAGGCTCAGTAAC-GGGCGACT-GATTTGATCTCCCGGTGTGG-----ACAACCTCTGTAACCGGAG-GCCAAAACACAGGAGGCGCGTGACACGGGCACGGGC-GTG-------------------CAACCGGCAGGTGCG--------------------------------------------------------------------GGAGAGTAAGGAGCCATCCCATCAGTT---AGTAAGTAGGGTAAGGGCCTACTTAGACGAAGACGGGT-ACGGGG…
	Pleistophora_mirandellae --CACCAGGTTGATTCT-GCCTGGCGTGGATGCTAGTCTCATAGGTTAAGCCATGCATG------TGTAAGCGAAGCA-TTTTG-TGGAGCGGCATAAGGCTCAGTAAC-GGGCGTCT--ATTTGATCTCCTGATGTGG-----ACAACCTCTGTAACCGGAG-GCCAATACACATGAGGCACTGTTTCCGTTTGGTGGG-GTG-----TCAATAGCTATT-TAATTTTTATAGCGCG--------------------------------------------------------------------GGAGAGTAAGGAGCCATCCCATCAGTT---AGTAAGTAGGGTAAGGGCCTACTTAGACGAAGACGGGT…
	Pleistophora_ovariae --CACCAGGTTGATTCT-GCCTGACGTGGATGCTAGTCTCATAGGTTAAGCCATGCATG------TGTAAGCGAAGCATTTTTG-TGGAGCGGCGTAAGGCTCAGTAAC-GGGCGTCT--ATTTGATCTCCTGATGTGG-----ACAACCTCTGTAACCGGAG-GCCAATACACATGAGGCACTGTTTCCGTTTGGTAGG-GTG-----TCAATAGCTATT-TA-TTGTTATAGCGCG--------------------------------------------------------------------GGAGAGTAAGGAGCCATCCCATCAGTT---AGTAAGTAGGGTAAGGGCCTACTTAGACGAAGACGGGT-ACG…
	Pleistophora_anguillarum -----CAGGTTGATTCT-GCCTGACGTGGACGCTAGT-TCATAGGTTAAGCCATGCATG------TGTAGGCGA--CAGTTTTG-TGGAGCGGCGGAAGGCTCAGTAAC-GGGCGTCT--ATTTGATCTTCTGAGACGG-----ACAACCTCTGTAACCGGAG--CCAATACGTCAGAGGCACGGTTACCCTGTGGCGGT-GGCG---------------T-GCGAAAGCATTGCGCG--------------------------------------------------------------------GAAGAGTAAGGAGCCATCCCATCAGTT---AGTAAGTAGGGTAAGGGCCTACTTAGACGAAGACGGGT…
	Microgemma_caulleryi -------GGTTGATTCTTGCCTGACCTGGATGCTAGTCTCATAGATTTAGCCATGCATG------TGTAAGCGAAGC-GATTAG-CGGAGCGGCGGAAGGCTCAGTAAC-GGGCGACT-ATTT-GATCTCCAGAACCGG-----ACAACCTCAGGAAACAGAG-GGGAAAACGGAGTAAGAGCGTGTTCAGCACGTGA------------------------TGAGAACGTAAGTGCA--------------------------------------------------------------------GGAGAGTAAGAAGCCATCCCATCAGTT---AGTAAGTAGGGTAAGGGCCTATTTAGACGAAGACGGGT-ACG…
	Tetramicra_brevifilum -------GGTTGATTCT-GCCTGACCTGGATGCTAGTCTCATAGATTTAGCCATGCATG------TGTAAGCGAAGC-GATTAG-CGGAGCGGCGGAAGGCTCAGTAAC-GGGCGACT-ATTT-GATCTCCAGAACCGG-----ACAACCTCAGGAAACAGAG-GGGAAAACGGAGTAAGAGCGTGTTCAGCACGTGA------------------------TGAGAACGTAAGTGCA--------------------------------------------------------------------GGAGAGTAAGAAGCCATCCCATCAGTT---AGTAAGTAGGGTAAGGGCCTATTTAGACGAAGACGGGT-AC…
	Spraguea_lophii --CACCAGGTTGATTCT-GCCTGACGTGGATGCTAGTCTCATAGATTTAGCCATGCATG------TGTAAGCGAAGC-GATTAG-TGAAGCGGCGGAAGGCTCAGTAAC-GGGCGAGT-ATTTTAATCTCTAGAACCGG-----ACAACCTCAGGAAACAGAG-GGGAAAACGGAGTAAGAGCATGTGTTGTTAGCATGT-GA-------------------TGAGAACAACAGTGCA--------------------------------------------------------------------GGAGAGTAAGAAGCCATCCCATCAGTT---AGTAAGTAGGGTAAGGGCCTATTTAGACGTAGACGGGT-ACGGGGGA…
	Amblyospora_bracteata --CACCAGGTTGATTCT-GCCTGACACACACGCTCGTCCCAAAGATTAAGCCATGCATG-------CTTGTGAAG-----GAAG-CGGAACGGCGTACGGCTCAGTAGG-ACGGACCT-AATCTATCCA-GCACGGGA-----GGGATAACCACGGGAAACTG-TGGCTAAGACCGG---GATCTGCCGTGCCCTCGGGT-GCTG----AAGAGCGGCGGT-GT----------------------------------------------------------------------------------GCTGGGCGAGAGTCTGACCTATTAGCT---TGATGGCGCGGTAAGGGCGGGCCATGGCGACGATGGGTGAC…
	Nadelspora_canceri --CACCAGGTTGATTCT-GCCTGACGGGGAAGCTAGTTTCACAGATTCAGCCATGCAAG------------------TAGTATG-TATGTATACACAAGGCTCAGTATC-GAGTATAG--CTTTGCTCTCCAAGATGTG-----ATACTTTCAGGAAACAGAA-AATAAAGCATCTATCTTCTAGAGTATTT------------------------------------TAGAGGA-GA--------------------------------------------------------------------GGAGAAGAAGCGACTCACCTATCAGTT---AGTAGGTATGGTAAGGGCATACCTAGACGAAGACGGGT-ACGGG…
	Polydispyrenia_simuli --CACCAGGTTGATTCT-GCCTGACGTGGACGCTTGTTTTAAGGATTTAGCCATGCATG------TCTAGCGAAG---CGTAAG-TGGAGCGGCGAACGGCTCAGTAAT-ACAGTTAT-GATCTATTCATGCAGCAAG-----GGGATAACCACGGTAACCTG-TGGCTAAGACGAC---GGAGATATGCGGGCACTGAG-GTGT----AGCATTGCT----------------------------------------------------------------------------------------TGTGACTGAGTTTCTGGCCTATCAGCTAG-TGAAGGTAGGGTAAGGGCCTACCTTGGCGATGACGGGTAAC…
	Brachiola_algerae ---------------------------------------------------------------------------------------------------------TAAT-ACAGTTAT-AACATAAGC-TGCGTGTG------TGGATAACCTTGTTAAGATA-AGGCTAAGACTTA---ATAAGTCGCACTTTTGTGAA-GAAA----CGCGACTTGT---------------------------------------------------------------------------------------GCAGCATTGGTTTCTGACCTATCAGTT---AGTATGTTCTGTAAGGGAGAACATAGACTATGACGGGTAACGGGG…
	Flabelliforma_magnivora --CACCAGGTTGATTCT-GCCTGACGAGGATGCTTGTCTCTGGGATTAAGCCATGCAAG------TCTGGTGAAG---CGAAAG-TGGAACTGCGAACGGCTCAGTAGA-ACGGTGAT-TATTTAATCGTGTAGGA-------AGGATAACCGCGGGAAACTG-TGGCTAATAA------------------------------------------------------------------------------------------------------------------------------------CACGAGTAAGACGCCGACCCATCAGTT---TTATCGTACGGTAAGGGCGTACGATGGCTTTAACGGGT-…
	Nematocenator_marisprofundi ---------------------------------------------------------------------------------------------------------------------------------------------------------------------------------------------------------------------------------------------------------------------------------------------------------------------------------GTCCTATCAGCTATTTGAAGGTAGGGTAATGGCCTACCTTGGCGATGACG…
	Janacekia_debaisieuxi --CACCAGGTTGATTCT-GCCTGACGTATGTGCTTGTCTTAAAGATTTAGCCATGCAAG-------TTAGTGAAACTTTTTAAG-TGAAACGACAGACAGCTCAGTAAT-ACAGTAAT-GATTAACTTGCC-TA-ATATA----GGATAACCTTGGTAACCTA-AGGCTAACACTTT---TTTCAAATTAAAATGTAGGT-GAAA----CTATTTTTAATT-TTTTTTTGG---------------------------------------------------------------------------GGCAATTAAGTTTCTGACCTATCAGCT---AGATGTTAGGGTAAAGGCTTAACATGGCTACAACGGGTAAC…
	Kabatana_takedai --CACCAGGTTGATTCT-GCCTGACGTGGATGCTAGTCTCATAGATTAAGCCATGCATG------TGTAAGCGAAGC-GATTAG-TGAAGCGGCGGACGGCTCAGTAAC-GGGCAAGT-ATTT-AATCTCTCGAACCGG-----ACAGCCTCAGGAAACAGAG-GGAAAAACGGAGTTA---TTTGTTAAAACGAATGA----------TGAGACCAATGA-ATTTTTTTATTGTGCG--------------------------------------------------------------------AGAGAGTAAGAAGCCATCCCATCAGTT---AGTAAGTAGGGTAAGGGCCTACTTAGACGAAGACGGGT-ACGGGGG…
	Schroedera_plumatellae --CACCAGGTTGATTCT-GCCTGATGTATGCGCTTGTCTTGAAGATTTAGCCATGCAAG-----------CTAGTGACCGTAAG-T-AAACAGCAGACAGCTCAGTAATGACACCAAT-TATTTACTCGTAATATA-------TGGATAACCATGGAAAACTA-TGGCTAATAC--------AAAA------------------------------------------------------------------------------------------------------------------------TACGATTAAGTTTGTGACCTATTAGCT---AGATGGTAAGGTAAGGGCTTACCATGGCGATGATGGGTAA…
	Trichonosema_pectinatellae ---------------------TGACGTATGCGCTTGTCTCGAAGATTTAGCCATGCAAG-------TTAGCGAAG---TTTAGA-TGAAGCGACGGACAGCTCAGTAAT-ACAGTTAT-AATTTACTCGTAGTGTATATA---CGGATAACCATGGCAAG----CTATGGCTAATACGTGGACGGATTATTGCAACGGGG-AGAC----GGCGATAATTTA-AAGAGTGATCTAC-----------------------------------------------------------------------TACGATTAAGTTTCTGACCTATTAGCT---AGATGGTAGGGTAAGGGCCTACCATGGCGATGATGG…
	Amblyospora_cinerei ------------------------------------------------------------------------------------------CAGTGTACGGCTCAGTATA-ACACGTCT-ATCTACCCAACCCTCTTGTGT---ATAACCATGGTAAACTATGG-CTAATGG---------------------------------------------------------------------------------------------------------------------------------------GATGGATGAGGATGTGACCTATCAGCT---TGACGGTACGGTAAGTGCGTACCGAGGCAATAACGGGTAACGG…
	Amblyospora_stimuli ----------------T-GCCTGACGTGGACGCTTGCCCCGAAGATTAAGCCATGCAAG---------TCTGTGAAT----GAT-TGAAACAGTGAACGGCTCAGTATA-ACACG?CT-ATCTACCCATGATACACTCG-----AAACCGTGGTAAACTATGG-CTAATTT---------------------------------------------------------------------------------------------------------------------------------------TATGGATGAGGATGTGACCTATCAGCT---TGACGGTACGGTAAGTGCGTACCGAGGCGATAACGGGTAACGG…
	Amblyospora_khaliulini -----------------------------------------------------------------------T----A----TAG-AGAAACAGTGAACGGCTCAGTATA-ACACGTCT-ATCTACCCATCGTGTGAACA-----TAACCATGGTAAACTATGG-CTAAATT---------------------------------------------------------------------------------------------------------------------------------------GATGGATGAGGATGTGACCTATCAGCT---TGACGGTACGGTAAGTGCGTACCGAGGCGATAACGGGTAA…
	Amblyospora_stictici --CACCAGGTTGATTCT-GCCTGACGTGGACGCTAGCCTCGAAGATTAAGCCATGCAAG-------TCTGTGAAT-A----TTT-GGAA-CAGTGAACGGCTCAGTATA-ACACATCTTATCTACCCATTTAGTGATAA-----TAACCATGGTAAACTATGG-CTAATTT---------------------------------------------------------------------------------------------------------------------------------------AATGGATGAGGATGTGACCTATCAGCT---TGTCGGTACGGTAAGTGCGTACCGAGGCGATAACGGGTAACG…
	Amblyospora_crenifera ------------------------CTTGGACGTT?CC?TGGAGGATTAACCC???CAAC-------CTT?TGAAT-ATCTTTCT-TGAACCATTGAACGGT?C?GTTTA-ACA??TTT-ATTTA?CC?GATATTTATAA-----TAACCATGGTAAACTATGG-CTAATGA---------------------------------------------------------------------------------------------------------------------------------------TCTGGATGAGGATGTGACCTATCAGCT---TGTCGGTACGATAAGTGCGTACCGTGGCGATAACGGGTAAC…
	Amblyospora_ferocious --CACCAGGTTGATTCT-GCCTGACGTGGACGCTTGCCTTGAAGATTAAGCCATGCAAG-------CCTGTGAAT------ACT-TGAAACAGTGAACGGCTCAGTATA-ACACGTCT-ATCTACCCAC?AA-CCCTAA-----TAACCACGGTAAACTGTGG-CTAAGGT---------------------------------------------------------------------------------------------------------------------------------------AGTGGATGAGGATGTGACCTATCAGCTT--TGTCGGTACGATAAGTGCGTACCGTGGCTATAACGGGTAAC…
	Amblyospora_indicola ------------------GCCTGACGTGGACGCT?GCCTCGAAGATTAAGCCATGCAAG-------TCTGTGAAT------GTC-TGAAACAGTGTACGGCTCAGTAGA-ACACGTCT-ATCTACCCATGCG-AA-ACA-----TAACCGCGGTAAACTGTGG-CTAAGAG---------------------------------------------------------------------------------------------------------------------------------------TGTGGATGAGGATGTGACCTATCAGCT---TGACGGTACGGTAAGTGCGTACGGTGGCGATGACGGGTAACG…
	Hyalinocysta_chapmani --CACCAGGTTGATTCT-GCCTGACGTGGACGCTAGCCTTTAAGAGTAAGCCATGCAAG-------CCTGTGAAT------ATT-TGAAACAGTGAACGGCTCAGTATA-ACACATTT-TATCTAATCTAGCCAGT-------AATATAACCATGGGAAACTA-TGGCTAAAGTTACAA-------------------------------------------------------------------------------------------------------------------------------ATAGAATGAGAGTGTGACCTATCAGCT---TGTCGGTAAGGTAAGTGCTTACCGAGGCAATAACGGGTAAC…
	Amblyospora_opacita ----------------T-GCCTGACGTGGACGCTTGCCTCGAAGATTAAGCCATGCAAG-------TCTGTGAAT------GT--TGAAACAGTGAACGGCTCAGTAGA-ACACGTCT-ATCTACCCATTAA-AATAGA-----TAACCGCGGTAACCTGTGG-CTAAAAT---------------------------------------------------------------------------------------------------------------------------------------AGTGGATGAGGATGTGACCTATCAGCT---TGACGGTACGGTAAGTGCGTACCGAGGCGATGACGGGTAACGG…
	Edhazardia_aedis --CACCAGGTTGATTCT-GCCTGACGTGGACGCTTGCCTCGAAGATTAAGCCATGCAAG-------TCTGTGAAT------ATA-TGAAACAGTGTACGGCTCAGTATA-ACACCTAT-ATCTACCCACTTTTTAAATA-----TAACCATGGTAAACTATGG-CTAATAT---------------------------------------------------------------------------------------------------------------------------------------AGTGGATGAGTGGGTGACCTATCAGCT---TGACGGTACGGTAAGTGCGTACCGAGGCTATAACGGGTAACGGGGA…
	Berwaldia_schaefernai -----TAGGTTGAATCT-GCCTGACGTGGACGCTTGCCTTAAGGATTAAGCCATGCAAG-------CCAGCGAAG-----GTAA-CGGAGCGGCGAACGGCTCAGTAGG-ACAGGGA--CATCTGACCA-TTGTAC-------AGGATAACCGCGGTAATCTG-TGGCTAATACTAT---------------------------------------------------------------------------------------------------------------------------------AGTGGGTGAGACCCTGGCCTATCAGCT---TGGCGGTACGGTAAGTGCGTACCGTGGCGACGACGGGTAGC…
	Hazardia_milleri --CACCAGGTTGATTCT-GCCTGACGTGGACGCTAGCCTTAAGGATTAAGCCATGCAAG-------CCAGCGAAG-----GTAA-CGGAGCGGCGAACGGCTCAGTAGG-ACAGGAA--AATCTGGCCA-CGTAGG-------AGGATAACCGCGGTAAGCTG-CGGCTAAGACGAT---------------------------------------------------------------------------------------------------------------------------------CGTGGGTGAGTTCCTGGCCTATCAGCT---AGGCGGTACGGTAAGTGCGTACCGCGGCGACGACGGGTAACGGGGA…
	Parathelohania_anophelis --CACCAGGTTGATTCT-GCCTGACGTGGATGCTCGCCTTAAAGACTAAGCCATGCAAG-------TTTGCG----------AG-CTGAGCAGCGAACGGCTCAGTAAA-ACAGGGC--ACTCTAAC---GCACGGAA-----GAGATAACCACGGGAAACTG-TGGCTGAGAA------------------------------------------------------------------------------------------------------------------------------------GTGCGATGAGGCTCTGACCTATTAGTT---TGTCGGTACGGTAAGTGCGTACGGAGACGATGATGGGT…
	Rozella_allomycis ---------------------------------------------------------------------------------ACAGTGAAACTGCGAATGGCTCATTAAA-TCAGTTAT-AATTTATTTGATAATAATTTA---ACTACATGGATAACTGTGGT-AATTCTATAGCTAATACATGCAAAAATG-CCCGACT--TCTGGAAGGGTTGTATTTA-TTAGATAAAAAACCAATGTGGGCAACCACT-CTTTGGTGATTCATAGTAACTTATCGAATCGCATGGCCTTGTGCTGGYGATGGTTCATTCAAATTTCTGCCCTATCAACTTT-CGATGGTAGGATAGGGGCCTACCATGGTTTTAACGGGTAACGGGG…
	Rozella_sp__JEL347 ---------------------------------------------------------------------------------ACAGTGAAACTGCGAATGGCTCATTAAA-TCAGTTAT-AATTTATTTGATATTAACTT----ACTACTTGGATAACCGTGGT-AATTCTAGAGCTAATACATGCATCAAAA-CCCGACT--TCTGGAAGGGTTGTATTTA-TTAGATAAAAAACCAATGCGGGTAACCGCTTCTTTGGTGATTCATAGTAACTTTTCGAATCGTATGGCCTTGTGCTGACGATGGTTCATTCAAATTTCTGCCCTATCAACTTT-CGATGGTAGGATAGAGGCCTACCATGGTTTTAACGGGTAACGGA…
;
END;
