# Supplementary material for: A Large Collection of Novel Nematode-Infecting Microsporidia and Their Diverse Interactions with Caenorhabditis elegans and Other Related Nematodes
Source: PLoS Pathog. 2016 Dec 12;12(12):e1006093. doi: 10.1371/journal.ppat.1006093 (PMC5179134; doi:10.1371/journal.ppat.1006093)
Supplement: S2 Datafile — Sequences were aligned using Geneious v7.1.7 with default parameters and further aligned manually and concatenated if available. (NEX) [file ppat.1006093.s012.nex]

#NEXUS
BEGIN DATA;
	DIMENSIONS NTAX=58 NCHAR=1351;
	FORMAT DATATYPE = DNA GAP = - MISSING = ?;
	MATRIX
	ERTm5 ATGAGGGAAATCGTACATTTACAAACAGGTCAGTGTGGTAACCAAATTGGATCCAAATTCTGGGAGGTAATAAGTGATGAGCATGGAATAAATGGAGACGGAGTCTACGTAGGAG-CCAACTCATA--------------CCAGCTGGACAGGGCTTCTGTTTACTACAATGAGTCATCTAGTGGAAAATATGTACCAAGAGCAGTTTTAGTAGACCTAGAACCAGGTACAATGGAAGTAATAAAAGAGAGTGCATACGGTAAGCTGTACAGG-CCAGACAACTTTATACATGGGCAGTCTGGAGCTGGAAACAACTGGGCAAAGGGACACTACACAGAAGGT-GCAGAATTGGTTGACTCTGTGATGGATGTAATTAGAAAAGAGGCAGAAA…
	JUm2590 -----------------------------------------------------------------------------------------------------------------------------------------------------------------------------------------------------------------------------------------------------------------------------CAGG-CCAGACAACTTTATACATGGGCAGTCTGGAGCTGGAAACAACTGGGCAAAGGGACACTACACAGAAGGT-GCAGAATTGGTTGACTCTGTGATGGATGTAATTAGAAAAGAGGCAGA…
	JUm1762 --------------------------------------------------------------------------------------AATAAATGGAGACGGAGTCTACGTAGGAG-CCAACTCATA--------------CCAGCTGGACAGGGCTTCTGTTTACTACAATGAGTCATCTAGTGGAAAATATGTACCAAGAGCAGTTTTAGTAGACCTAGAACCAGGTACAATGGAAGTAATAAAAGAGAGTGCATACGGTAAGCTGTACAGG-CCAGACAACTTTATACATGGGCAGTCTGGAGCTGGAAACAACTGGGCAAAGGGACACTACACAGAAGGT-GCAGAATTGGTTGACTCTGTGATGGATGTAATTAGAAAAGAGGCAGA…
	ERTm4 ------------------------------------------------------------------------------GAGCATGGAATAAATGGAGACGGAGTCTACGTAGGAG-CCAACTCATA--------------CCAGCTGGACAGGGCTTCTGTTTACTACAATGAGTCATCTAGTGGAAAATATGTACCAAGAGCAGTTTTAGTAGACCTAGAACCAGGTACAATGGAAGTAATAAAAGAGAGTGCATACGGTAAGCTGTACAGG-CCAGACAACTTTATACATGGGCAGTCTGGAGCTGGAAACAACTGGGCAAAGGGACACTACACAGAAGGT-GCAGAATTGGTTGACTCTGTGATGGATGTAATTAGAAAAGAGGCAGAAA…
	JUm1254 ----------------------------------------------------------------------------------ATGGAATAAATGGAGACGGAGTCTACGTAGGAG-CCAACTCATA--------------CCAGCTGGACAGGGCTTCTGTTTACTACAATGAGTCATCTAGTGGAAAATATGTACCAAGAGCAGTTTTAGTAGACCTAGAACCAGGTACAATGGAAGTAATAAAAGAGAGTGCATACGGTAAGCTGTACAGG-CCAGACAACTTTATACATGGGCAGTCTGGAGCTGGAAACAACTGGGCAAAGGGACACTACACAGAAGGT-GCAGAATTGGTTGACTCTGTGATGGATGTAATTAGAAAAGAGGCAGA…
	JUm2106 ----------------------------------------------------------------------------------------TAAATGGAGACGGAGTCTACGTAGGAG-CCAACTCATA--------------CCAGCTGGACAGGGCTTCTGTTTACTACAATGAGTCATCTAGTGGAAAATATGTACCAAGAGCAGTTTTAGTAGACCTAGAACCAGGTACAATGGAAGTAATAAAAGAGAGTGCATACGGTAAGCTGTACAGG-CCAGACAACTTTATACATGGGCAGTCTGGAGCTGGAAACAACTGGGCAAAGGGACACTACACAGAAGGT-GCAGAATTGGTTGACTCTGTGATGGATGTAATTAGAAAAGAGGCAGA…
	JUm1893 -----------------------------------------------------------------------------------------AAATGGAGACGGAGTCTACGTAGGAG-CCAACTCATA--------------CCAGCTGGACAGGGCTTCTGTTTACTACAATGAATCATCCAGTGGAAAATATGTGCCAAGAGCAGTTTTAGTAGACCTAGAACCAGGTACAATGGAAGTAATAAAAGAGAGTGCATACGGCAAGCTGTACAGG-CCAGACAACTTTATACACGGGCAGTCTGGAGCTGGAAAYAACTGGGCAAAGGGACACTACACAGAAGGT-GCAGAATTGGTTGACTCTGTAATGGATGTAATTAGAAAAGAGGCAGA…
	JUm2131 ------------------------------------------------------------------------------------------------------------GTAGGAG-CCAACTCATA--------------CCAGCTGGACAGAGCTTCTGTTTACTACAATGAATCATCCAGTGGAAAATATGTGCCAAGAGCAGTTTTAGTAGACCTAGAACCAGGTACAATGGAAGTAATAAAAGAGAGTGCATACGGCAAGCTGTACAGG-CCAGACAACTTTATACACGGGCAGTCTGGAGCTGGAAACAACTGGGCAAAGGGACACTACACAGAAGGT-GCAGAATTGGTTGACTCTGTAATGGATGTAATTAGAAAAGAGGCAGA…
	JUm2132 ------------------------------------------------------------------------------GAACATGGAATAAATGGAGACGGAGTCTACGTAGGAG-CCAACTCATA--------------CCAGCTGGACAGAGCTTCTGTTTACTACAATGAATCATCCAGTGGAAAATATGTGCCAAGAGCAGTTTTAGTAGACCTAGAACCAGGTACAATGGAAGTAATAAAAGAGAGTGCATACGGCAAGCTGTACAGG-CCAGACAACTTTATACACGGGCAGTCTGGAGCTGGAAACAACTGGGCAAAGGGACACTACACAGAAGGT-GCAGAATTGGTTGACTCTGTAATGGATGTAATTAGAAAAGAGGCAGA…
	JUm2287 -----------------------------------------------------------------------------------TGGAATAAATGGAGACGGAGTCTACGTAGGAG-CCAACTCATA--------------CCAGCTGGACAGAGCTTCTGTTTACTACAATGAATCATCCAGTGGAAAATATGTGCCAAGAGCAGTTTTAGTAGACCTAGAACCAGGTACAATGGAAGTAATAAAAGAGAGTGCATACGGCAAGCTGTACAGG-CCAGACAACTTTATACACGGGCAGTCTGGAGCTGGAAACAACTGGGCAAAGGGACACTACACAGAAGGT-GCAGAATTGGTTGACTCTGTAATGGATGTAATTAGAAAAGAGGCAGA…
	JUm2793 ------------------------------------------------------------------------------------------AATGGAGACGGAGTCTACGTAGGAG-CCAACTCATA--------------CCAGCTGGACAGAGCTTCTGTTTACTACAATGAATCATCCAGTGGAAAATATGTGCCAAGAGCAGTTTTAGTAGACCTAGAACCAGGTACAATGGAAGTAATAAAAGAGAGTGCATACGGCAAGCTGTACAGG-CCAGACAACTTTATACACGGGCAGTCTGGAGCTGGAAACAACTGGGCAAAGGGACACTACACAGAAGGT-GCAGAATTGGTTGACTCTGTAATGGATGTAATTAGAAAAGAGGCAGA…
	ERTm1 ATGAGGGAAATCGTACATTTACAAACAGGTCAGTGTGGTAACCAAATTGGATCCAAATTCTGGGAGGTAATAAGTGATGAACATGGAATAAATGGAGACGGAGTCTACGTAGGAG-CCAACTCATA--------------CCAGCTGGACAGGGCTTCTGTTTACTACAATGAATCATCCAGTGGAAAATATGTGCCAAGAGCAGTTTTAGTAGACCTAGAACCAGGTACAATGGAAGTAATAAAAGAGAGTGCATACGGCAAGCTGTACAGG-CCAGACAACTTTATACACGGGCAGTCTGGAGCTGGAAATAACTGGGCAAAGGGACACTACACAGAAGGT-GCAGAATTGGTTGACTCTGTAATGGATGTAATTAGAAAAGAGGCAGAAA…
	JUm2816 -----------------------------------------------------------------------------------------------------------------------------------------------------------------------------------------------------AAGAGCAGTTTTAGTAGACCTAGAACCAGGTACAATGGAAGTAATAAAAGAGAGTGCATACGGCAAGCTGTACAGG-CCAGACAACTTTATACACGGGCAGTCTGGAGCTGGAAATAACTGGGCAAAGGGACACTACACAGAAGGT-GCAGAATTGGTTGACTCTGTAATGGATGTAATTAGAAAAGAGGCAGA…
	ERTm2 ATGAGGGAAATCGTACATTTGCAAACAGGCCAGTGTGGTAATCAAATCGGATCCAAATTCTGGGAGGTAATAAGTGAAGAGCATGGAATAAACGGTGAAGGGGCATACGTGGGAA-CCAACTCATA--------------TCAGCTGGACAGGGCGTCTGTCTACTACAATGAATCATCAAGCGGAAAGTATGTGCCTAGAGCAGTTTTAGTGGACCTGGAGCCAGGCACAATGGAGGTAATCAAGGAGAGCGCGTACGGGAAGCTGTACAGA-CCAGACAACTTCATCCACGGACAGTCTGGAGCAGGAAACAACTGGGCAAAGGGCCACTACACAGAAGGG-GCAGAGCTAGTTGACTCTGTGATGGACGTAATCAGGAAAGAGGCCGAGA…
	ERTm6 -------------------------------------------------------------------------------------------------------------------------------------------------TGGACAGGGCGTCGGTCTACTACAAGGAATCATCAAGCGAAAAGTATGTGCCTAAAGCAGTTTTAGTGGACCGGGAGCCAGGCCCAATGGAGGTAWCCA?GGARAGCGCGTACGGGAAGCTGTCCAGA-CCARACAACTTCATCCACGGACAGTCAGGAGCAGGAAACAACTGGGCAAAGGGCCACTACACAGAAGGA-GCAGAGCTAGTTGACTCTGTGATGGACGTAATCAGGAAAGAGGCCGAGA…
	JUm2671 -------------------------------------------------------------------------------------------------------------------------------------------------TGGACAGGGCGTCTGTCTACTACAATGAATCATCAAGCGGAATTTTTGTGCCTAAAGCATTTTTAGGGGACCGGGACCCGGGCACAATGAAGGTAATCAAGGAAAGCGCGTACGGAAAGCTGTACGGA-CCAAACAATTTCTTCCGGGGACGTCCAGGAGCAGAAAACAACTGGCCAAAGGGCCACTACACAGAAGGA-GCAAAGCTAGTTGACTCTGGGATGGACGTAATCTGGAAAGAGGCGAA…
	JUm2796 ---------------------------------------------------------------------------------------------------------------------------------------------------------------------------------------------------------------------------------------------------------------------------------------------CATCCACGGACAGTCTGGAGCAGGAAACAACTGGGCAAAGGGCCACTACACAGAAGGA-GCAGAGCTAGTTGACTCTGTGATGGACGTAATCAGGAAAGAGGCCGA…
	JUm2520 ---------------------------------------------------------------------------------------------------GGGGCATACGTGGGAA-CCAACTCATA--------------TCAGCTGGACAGGGCGTCTGTCTACTACAATGAATCATCAAGCGGAAAGTATGTGCCTAGAGCAGTTTTAGTGGACCTGGAGCCAGGCACAATGGAGGTAATCAAGGAGAGCGCGTACGGGAAGCTGTACAGA-CCAGACAACTTCATCCACGGACAGTCAGGAGCAGGAAACAACTGGGCAAAGGGCCACTACACAGAAGGA-GCAGAGCTAGTTGACTCTGTGATGGACGTAATCAGGAAAGAGGCCGA…
	JUm2526 ------------------------------------------------------------------------------------------AACGGTGAAGGGGCATACGTGGGAA-CCAACTCATA--------------TCAGCTGGACAGGGCGTCTGTCTACTACAATGAATCATCAAGCGGAAAGTATGTGCCTAGAGCAGTTTTAGTGGACCTGGAGCCAGGCACAATGGAGGTAATCAAGGAGAGCGCGTACGGGAAGCTGTACAGA-CCAGACAACTTCATCCACGGACAGTCAGGAGCAGGAAACAACTGGGCAAAGGGCCACTACACAGAAGGA-GCAGAGCTAGTTGACTCTGTGATGGACGTAATCAGGAAAGAGGCCGA…
	JUm2586 ----------------------------------------------------------------------------------------------------------------------------------------------------------------------------------------------------------------------------------------------------AGGAGAGCGCGTACGGGAAGCTGTACAGA-CCAGACAACTTCATCCACGGACAGTCAGGAGCAGGAAACAACTGGGCAAAGGGCCACTACACAGAAGGA-GCAGAGCTAGTTGACTCTGTGATGGACGTAATCAGGAAAGAGGCCGA…
	JUm2009 ------------------------------------------------------------------------------------------AACGGTGAAGGGGCATACGTGGGGA-CCAACTCATA--------------TCAGCTGGACAGGGCGTCTGTCTACTACAATGAATCATCAAGCGGAAAGTATGTGCCTAGAGCAGTTTTAGTGGACCTGGAGCCAGGCACAATGGAGGTAATCAAGGAGAGCGCGTACGGGAAGCTGTACAGA-CCAGACAACTTCATCCACGGACAGTCAGGAGCAGGAAACAACTGGGCAAAGGGCCACTACACAGAAGGA-GCAGAGCTAGTTGACTCTGTGATGGACGTAATCAGGAAAGAGGCCGA…
	JUm2825 --------------------------------------------------------------------------------------------------------------------------------------------------------------------------------------------------------------------------------------------------------------------------------------------------------------------------------------------------------GCAGAGCTAGTTGACTCTGTGATGGACGTAATCAGGAAAGAGGCCGA…
	JUm2799 ------------------------------------------------------------------------------------------------------------------------------------------------------------------------------------------------------------------------------------------------------------------------------------------------------------------------------------------------------------AGCTAGTTGACTCTGTGATGGACGTAATCAGGAAAGAGGCCGA…
	NICm516 -----------------------------------------------------------------------------------------------------------------------------------------------------------------------------------------------------------------------------------------------------------------------ACTTTTCCGT-CCTGATAATTTCATTCACGGCCAATCTGGAGCTGGTAATAATTGGGCTAAAGGTCATTATACAGAAGGA-GCTGAACTAGTCGATTCAGTTATGGACGTAATTAGGAAGGAGGCTGA…
	JUm1504 --------------------------------------------------------------------------------------------------------------------------------------------------------GATCTCAGTTTATTACAATGAATCTTCTACTCGTAAATATGTCCCTCGAGCAGTCCTGGTAGATCTTGAACCAGGCACAATGGACGTCATTCGTGAAAGTCCTTTTGGTCGACTTTTCCGT-CCTGATAATTTCATTCACGGCCAATCTGGAGCTGGTAATAATTGGGCTAAAGGTCATTATACAGAAGGA-GCTGAACTAGTCGATTCAGTTATGGACGTAATTAGGAAGGAGGCTGA…
	JUm2895 ----------------------------------------------------------------------------------------------------------------------------------------------------------------------------------------------------------------------------------------------------------------------------------------------------------------------AACAACTGGGCGAAGGGCCACTATACGGAGGGG-GCCGAGCTGGTCGACTCGGTGATGGATGTGATCCGGAAGGAGGCGGA…
	NICm1041 -----------------------------------------------------------------------------------------------------------------------------------------------------------------------------------------------------------------------------------AGCCACGGAAGCAA--------------------------------------------CATCCACGGCGCATCGGGCGCAGGAAACAACTGGGCAAAGGGACACTACACAGAGGGC-GCAGAGCTTGTGGACTCTGTTATGGAGGTTATTCGCAAGGAGGCCG…
	JUm2807 ------------------------------------GGGAACCAGATTGGATCTAAGTTCTGGGAAGTCATCAGTGAAGAGCACGGGATTAATGAAGAGGGTCTGTACGAAGGTT-CAGGGCAACA--------------CCAGCTAGACAAGGTTTCCGTCTACTACAACGAGTCATCGAGCGGAAAGTACGTCCCTCGTGCCGTTTTAGTTGACCTGGAGCCCGGAACAATGGATGTCATTCGAGAGAGCCGGTTTGGCAAGCTCTTCCGC-CCAGATAACTTCATTCACGGCCAGTCAGGAGCAGGCAACAACTGGGCCAAGGGCCACTACACAGAAGGT-GCAGAGCTTGCAGACTCAGTGATGGACGTTATCAGAAAAGAAGCTGA…
	JUm2772 ---------------------------------------------------------------------------------------------------GCATACTTGGCT---C-TAATTC-CTA--------------CCAACTAGACAGGGCGTCTGTCTACTACAATGAGTCAGCAAGCGGAAAGTACGTCCCCAGAGCAGTCCTCGTAGATCTTGAGCCCGGAACAATGGATGTCATCAAGGAGAGTCCATACGGCAAGCTTTACAGA-CCAGACAACTTCATACACGGACAGTCAGGAGCAGGAAACAACTGGGCCAAAGGGCACTACACAGAGGGC-GCTGAGCTTGTTGACTCGGTGATGGATGTAATAAGAAAAGAAGCTGA…
	JUm1510 ---------------------------------------------------------------------------------------------------------------------------------------------------------------------------------------------------------------------------------------------------------------------------------------------------------------------AAACAACTGGGCCAAAGGACACTACACAGAGGGC-GCTGAGCTTGTTGACTCAGTGATGGATGTAATAAGAAAAGAAGCTGA…
	JUm2751 ----------------------------------------------------------------------------------------------AGGGAGCAGATATGTTGGCCA-GAACTC-ATA--------------CCAGCTGGACAGGGCTTCTGTGTACTACAACGAGTCGTCAAGTGGCAAATATGTGCCCAGGGCGGTTCTTGTGGACTTAGAGCCCGGAACTATGGAAGTGATCAAGGAAAGCGCGTACGGAAAATTGTACAGG-CCAGACAACTTTATACACGGGCAGTCGGGCGCTGGAAACAACTGGGCAAAAGGCCACTACACCGAGGGG-GCAGAGCTTGTTGACTCGGTGATGGACGTTATTCGAAAAGAGGCAGA…
	JUm2747 --------------------------------------------------------------------------------------------------------TATGTTGGCCA-GAACTC-ATA--------------CCAGCTGGACAGGGCTTCTGTGTACTACAACGAGTCGTCAAGTGGCAAATATGTGCCCAGGGCGGTTCTTGTGGACTTAGAGCCCGGAACTATGGAAGTGATCAAGGAAAGCGCGTACGGAAAATTGTACAGG-CCAGACAACTTTATACACGGGCAGTCGGGCGCTGGAAACAACTGGGCAAAAGGCCACTACACCGAGGGG-GCAGAGCTTGTTGACTCGGTGATGGACGTTATTCGAAAAGAGGCAGA…
	JUm2507 ----------------------------------------------------------------------------------------------------------TGTTGGCCA-GAACTC-ATA--------------CCAGCTGGACAGGGCATCTGTGTACTACAACGAGTCGTCAAGTGGCAAGTATGTGCCCAGGGCGGTTCTTGTGGACTTAGAGCCCGGGACTATGGAAGTGATCAAGGAAAGCGCGTACGGAAAATTGTACAGG-CCAGACAACTTTATACACGGGCAGTCTGGCGCTGGAAACAACTGGGCAAAGGGCCACTACACGGAGGGG-GCAGAGCTTGTTGACTCTGTGATGGACGTTATTCGAAAAGAGGCGGA…
	JUm408 --------------------------------------------------------------------------------------------------------------------------------------------------------------------------------------------------------------------------------------AATGACGGCCGTGAGGGAGGGCCCTTATGGCGAGCTCTTTAGA-CCGGACAATATCGTCTTTGGACAGAGTGGAGCAGGAAAACACTGGGCCAAGGGCCATTACACAGAGGGA-GCTGAGCTTATTGACACTGTGATGGATTCTGTGAGGAAGGAGGCTGAG…
	JUm1483 ----------------------------------------------------------------------------------------------------------------------------------------------------------------------------------------------------------------------------------------------------------------------------------------------------------AGTGGAGCAGGAAACAACTGGGCCAAGGGCCATTACACAGAGGGA-GCTGAGCTTATTGACACTGTGATGGATTCTGTGAGGAAGGAGGCTGA…
	JUm1456 -----------------------------------------------------------------------------------------------------------------------------------------------------------------------------------------------------------------------------------------------------------------------------------------------------------------------------------AGGGCCACTACACGGAGGGT-GCCGAGCTTATTGACAATGTGATGGATGCAGTGAGGAAAGAGGCTGA…
	JUm2551 ----------------------------------------------------------------------------------------------------------------------------------------------------------------------------------------------------------------------------------------------------------------------------------------------------------------------------------AAGGGCCACTACACGGAGGGT-GCCGAGCTTATTGACAATGTGATGGATGCAGTGAGGAAAGAGGCTGA…
	ERTm3 ATGAGGGAAATCGTACATTTACAAACAGGTCAGTGTGGTAACCAAATTGGATCCAAATTCTGGGAGGTAATAAGTGATGAACATGGAATAAATGGAGACGGAGTCTACGTAGGAG-CCAACTCATA--------------CCAGCTGGACAGGGCTTCTGTTTACTACAATGAATCATCCAGTGGAAAATATGTGCCAAGAGCAGTTTTAGTAGACCTAGAACCAGGTACAATGGAAGTAATAAAAGAGAGTGCATACGGCAAGCTGTACAGG-CCAGACAACTTTATACACGGGCAGTCTGGAGCTGGAAACAACTGGGCAAAGGGACACTACACAGAAGGT-GCAGAATTGGTTGACTCTGTAATGGATGTAATTAGAAAAGAGGCAGAAA…
	Antonospora_locustae --------------------------------------------GGTTGGGTCCAAGTTCTGGGAGGTCATTAGCGAAGAACACGGCAT----AAACAACGAGGGCCACTTTGTTGGACACTCTTCAAA-----------CCAGCTTGAGAGAATCAATGTTTATTACAACGAGGCCTCCTCAAGCAAATACGTGCCCCGTGCGGTACTGATTGATCTCGAGCCAGGTACAATGGACTCTGTCCGAGCAGGGCCGCTGGGAAGGCTCTTCAGG-CCAGACAACTTCATTTTTGGACAATCGGGTGCAGGAAACAACTGGGCTAAGGGCCACTACACAGAGGGC-GCAGAGCTGATAGACTCTGTGCTGGACGTGGTCA…
	Basidiobolus_ranarum --------------------------------------------AATTGGTAACAAATTTTGGGATACTATTTCTTCAGAGCATGG----AATTGGTAAAGACGGCACTTATCACGGTGACTCCGATCT-----------CCAGTTAGAAAGGATTGATGTTTACTATAACGAAGCGGGTAATGGAAAGTATGTCCCTCGTGCAGTCTTGGTCGATTTAGAGCCAGGAACTATGGACAATATCCGCGCCAGCGATATTGGTTCACTTTTCCGT-CCTGATAACTTTATTTATGGCCAGAGTGGTGCTGGTAATAACTGGGCCAAAGGTCATTATACAGAAGGT-GCTGAGCTAGTTGACTCTGTTTTGGATGTTGTTC…
	Brachiola_algerae --------------------------------------------AATAGGATCTAAATTTTGGGAAGTGTTGAGTGAAGAACATGC----AATTAATGGTGACGGTGTATACGTAGGCAGTAAGCCAGA-----------ACAATTGGAAAGGATAAATGTATATTTTTCAGAATCTTCTTCTAAAAAGTATGTTCCCAGAGCTATTCTAGTAGATTTAGAGCCGGGAACAATGGACACTGTGAAACAAGGTCCTCTAGGACCTCTTTTTAGG-CCAGATAACTTTATATTTGGACAATCTGGTGCTGGTAATAATTGGGCAAAGGGACATTATACAGAAGGA-GCTGAATTGGTTGATATGGTAATGGATTCAGTAAGAA…
	Conidiobolus_coronatus --------------------------------------------AGTCGGTGTTAAGTTCTGGGATGTGATCTCCTCTGAACACGG----TATTGATCCCTCTGGTGAATTCCATGGTGATTCCGATCT-----------TCAACTTGATAAAATTAATGTATACTATAACGAAGTCGAAAACAACCGCTACGTTCCTCGTGCCGTTTTAGTCGATCTTGAACCCGGTACCATGGATGCCGTTAGAACTGGTCCCCTTGGTAGCCTTTTCCGC-CCTGACAACTTTGTCTATGGTCAAAATGGTGCTGGTAACAACTGGGCTAAGGGTCATTACACTGAAGGT-GCTGAACTTGTTGACTCTGTTCTTGATGTTGT…
	Edhazardia_aedis -------------------------------------------GATCGGCG-CGAAGTTTTGGGAGGTAATATCGAACGAGCACGG----AATAAACCCAAGCGGAGAATACATCGGAAATTGCCAGAG-----------CCAGCTCGACAGAATCAGTGTTTACTACAACCAATCTAGCAGCAGCCAATATGTTCCACGGGCGATTCTAGTTGATTTGGAACCAGGCACGGCCGACAACATCCGCACGGGCGCATACAAGGATCTTTTCCGG-CCAGACAATTTCATCCACGGCCAGAGCGGTGCAGGCAACAACTGGGCGAAGGGCCACTACACAGAAGGA-GCCGAGCTGATCGACAATGTAATGGACATAGTAAGAAA…
	Encephalitozoon_cuniculi -TGAGAGAAATCATACACTTGCAGACGGGACAGTGTGGAAACCAGGTGGGATGCAAGTTTTGGGAGACGATCAGCGGGGAGCACGG----GATTGATCAGACAGGTAGGTATGTTGGGACGTCGGACAA-----------CCAGCTCGAGAGGATCAATGTCTATTACAACGAGGCATCTTCGAAGAAGTATGTTCCTCGTGCGGTCCTGATTGACCTTGAGCCTGGGACCATGGATGCTGTTCGGCAGGGGCCGTTTGGAGAGCTGTTCAGG-CCGGACAACTTCGTGTTTGGACAGAGCGGTGCAGGAAACAACTGGGCAAAGGGGCACTACACCGAGGGG-GCGGAGCTCATTGACTCTGTCATGGACGTG…
	Encephalitozoon_hellem -TGAGAGAAATCATACACCTGCAGACAGGACAATGTGGAAACCAGGTGGGATGCAAGTTTTGGGAAACCATCAGTGGGGAGCATGG----GATCGACCAGACTGGTAAGTATGTTGGGACGTCTGACAA-----------CCAGCTTGAGAGGGTCAATGTCTACTACAACGAGGCGTCTTCGAAGAAATATGTCCCGCGTGCTGTTCTGATTGACCTTGAACCTGGGACGATGGATGCAGTCCGCCAGGGGCCTTTTGGAGATCTGTTCCGA-CCGGATAACTTCGTATTTGGACAGAGCGGAGCAGGAAACAACTGGGCGAAGGGACACTACACGGAGGGG-GCTGAGCTCATTGATTCTGTTATGGACGTTGT…
	Encephalitozoon_intestinalis -TGAGAGAAATCATACACTTGCAGACAGGACAGTGTGGAAACCAGGTAGGATGCAAGTTTTGGGAGACAATCAGCGGGGAGCATGG----GATTGACCAGAGCGGGAGGTATGTTGGGACATCTGACAA-----------CCAGCTTGAGAGGGTGAATGTCTACTATAATGAGGCATCCTCGAAGAAATACGTTCCACGAGCAGTTCTGATTGATCTTGAACCTGGAACCATGGATGCAGTTAGGCAGGGGCCATTTGGAGAATTATTCAGG-CCAGACAACTTTGTGTTTGGGCAGAGCGGAGCAGGAAACAACTGGGCAAAGGGACACTATACGGAGGGA-GCCGAGCTTATTGATTCTGTGATGGA…
	Encephalitozoon_romaleae -TGAGAGAAATTATACACTTGCAGACAGGACAGTGTGGAAATCAGGTGGGATGCAAGTTTTGGGAAACGATCAGTGGGGAACATGG----GATTGACCAGACAGGCAGATATGTCGGGACGTCCGACAA-----------CCAGCTTGAGAGAGTCAATATCTACTACAACGAGGCGTCCTCGAAGAAGTATGTTCCACGTGCCGTCCTGATTGATCTTGAGCCTGGGACTATGGATGCAGTCCGCCAGGGGCCTTTCGGGGATCTATTCAGG-CCAGACAACTTCGTATTTGGGCAAAGCGGAGCAGGGAACAATTGGGCAAAGGGACACTACACAGAGGGA-GCTGAACTCATTGATTCTGTCATGGACGTG…
	Enterocytozoon_bieneusi -TGCGAGAAATCATCCATGTCCAGGCAGGACAGTGTGGGAACCAGATAGGAACTAAATTTTGGGAAGAAATTAGCCGTGAGCATGGAATAGATGAAAACGGAAAGAAATGTGGATGTGACGGTGATGATGGGTGGTGTGACGAAACAAACCGCATCAGTGTTTATTACAATCAAAGTAGCAGCAACAAATATGTTCCACGGGCCGTTTTAGTCGATCTTGAGCCCGGTACAATGGAGGCTATCCGGAACCATCCGATGGGAAACATATTTCGT-CCCGACAATTTTATATTTGGACAGAGCGGTGCTGGAAATAACTGGGCCAAAGGACATTATACTGAGGGT-GCAGAATTGTGCGAACAGGTACTTGAATGCA…
	Glugea_plecogloss --------------------------------------------AATAGGTACAAAATTCTGGGAAGTGATATCCGAAGAACATGG----CATCAGCCCCACCGGCCACTATATCGGCAACAACCAAAA-----------TCAACTCGATCGAATTGACGTATATTATGATGAAAGCAGCACCAAACAATATGTTCCACGAGCTGTTCTTGTAGATCTTGAACCTGGAACCATGGATACATTACGAACTGGTCCTTTAGGTCAATTATTCCGA-CCAGACAATTATGTATTTGGTCAGAGCGGTGCCGGTAACAACTGGGCAAAAGGACATTATACGGAAGGT-GCTGAACTCATAGAAAGTGTAATGGATGTTGTCAGAC…
	Nosema_bombycis ---------------------------------------------GTAGGAGGAAAGTTCTGGGAGACTATTTCTAATGAACATGG----TATAAGTCCTGAGGGTAAATACGTAGGGACATCAGATAA-----------CCAATTAGAAAGAATTAATGTCTATTATAATGAATCTTCTTGTAAAAAATACGTACCCAGGGCTGTCCTTATCGATTTAGAACCAGGGACAATGGATGCCATTAGACAAGGACCATACGGTGAACTATTTAGA-CCTGATAATTTTGTTTTTGGACAATCTGGTGCTGGTAATAATTGGGCTAAAGGTCATTACACTGAAGGG-GCTGAATTAATTGATAGTGTAATGGATGTAGTAAGAAAA…
	Nosema_pernyi -TGAGAGAAATTATTCACTTACAAACAGGTCAGTGTGGTAATCAAGTAGGAGGAAAGTTCTGGGAGACTATTTCTAATGAACATGG----TATAAGTCCTGAGGGTAAATACGTAGGAACATCAGATAA-----------TCAATTAGAAAGAATTAATGTCTATTATAATGAATCTTCTTGTAAAAAATACGTACCCAGGGCTGTTCTTATCGATTTAGAACCAGGAACAATGGACGCTATTAGACAAGGACCTTATGGTGAATTATTTAGA-CCTGATAATTTTGTCTTTGGGCAATCTGGTGCTGGTAATAATTGGGCTAAAGGTCATTACACTGAAGGG-GCTGAATTAATTGATAGTGTAATGGATGTAGTAAGAAAAGA…
	Nosema_philosamiae ---------------------------------------------GTAGGAGGAAAGTTCTGGGAGACTATTTCTAATGAACATGG----TATAAGTCCTGAGGGTAAATACGTAGGAACATCAGATAA-----------CCAATTGGAAAGAATTAATGTCTATTATAATGAATCTTCTTGTAAAAAATACGTACCCAGGGCTGTTCTTATCGATTTAGAACCAGGAACAATGGACGCTATTAGACAAGGACCTTATGGTGAATTATTTAGA-CCTGATAATTTTGTCTTTGGGCAATCTGGTGCTGGTAATAATTGGGCTAAAGGTCATTACACTGAAGGG-GCTGAATTAATTGATAGTGTAATGGATGTAGTAAGA…
	Nosema_plutellae --------------------GCCTACAGGACAGTGTG--AACCAAGTAGGAGGAAAGTTCTGGGAGACTATTTCTAATGAACATGG----TATAAGTCCTGAAGGTAAATACGTAGGGACATCAGATAA-----------CCAATTGGAAAGAATTAATGTCTATTATAATGAATCTTCTTGTAAAAAATACGTACCCAGGGCTGTTCTTATTGATTTAGAACCAGGAACAATGGACGCCATTAGACAAGGACCATACGGGGAATTATTTAGA-CCTGATAATTTTGTCTTTGGGCAATCTGGTGCAGGAAATAATTGGGCTAAAGGTCATTATACCGAAGGG-GCTGAATTAATTGATAGTGTAATGGATGTAGTAAGAAA…
	Nosema_spodopterae ---------------------------------------------GTAGGAGGAAAGTTCTGGGAGACTATTTCTAATGAACATGG----TATAAGTCCTGAGGGTAAATACGTAGGGACATCAGATAA-----------CCAATTAGAAAGAATTAATGTCTATTATAATGAATCTTCTTGTAAAAAATACGTACCCAGGGCTGTTCTTATCGATTTAGAACCAGGGACAATGGATGCCATTAGACAAGGACCATACGGTGAACTATTTAGA-CCTGATAATTTTGTCTTTGGACAATCTGGTGCTGGTAATAATTGGGCTAAAGGTCATTACACTGAAGGG-GCTGAATTAATTGATAGTGTAATGGATGTAGTAAGA…
	Spraguea_lophii --------------------------------------------AATAGGTACCAAATTCTGGGAAGTTATTAGTGAAGAGCATGG----AATAAGTAATACTGGAGAATATATAGGAACTAACAGTAA-----------TCAGTTAGATAGGATAAATGTGTATTATAATGAATCTAGTACTAAGAAATATGTTCCAAGAGCAGTATTAATAGATTTGGAACCCGGAACGATGGATTCTTTGAAACAGGGACCATTGGGAGAATTATTTAGA-CCGGATAATTATATCCTTGGAAGATCTGGCGCAGGAAATAATTGGGCTAAGGGTCATTATACTGAGGGT-GCTGAACTTATTGATTCTGTAATGGAGGTAGTAAGAAAG…
	Trachipleistophora_hominis --------------------------------------------AATCGGCACAAAATTCTGGGAAGTAATCAGTGAGGAACACGG----CATCAACAACCTAGGTCAGTATACGGGCACAAAGGACAA-----------CCAACTTGATCGCATATCTGTATACTACAATGAATCAAGTACTAAACAATATGTGCCGCGTGCAGTATTGGTAGACCTTGAACCAGGTACTATGGATACACTGCGATCAGGACCTCTAGGCAGCCTCTTCAGA-CCAGACAACTACGTATTTGGGCAGAGCGGGGCTGGTAATAACTGGGCAAAGGGCCATTACACGGAAGGA-GCAGAGTTAATTGAGAATGTTATGGATT…
	Vavraia_culicis ATGAGAGAAATAATTCATCTTCAGTCCGGCCAGTGTGGCAACCAAATCGGCACAAAATTCTGGGAAGTGATCAGCGAAGAACATGG----CATCAATAATTTGGGCCAGTACACCGGCACAAGAGACAA-----------CCAGCTCGACCGCATATCCGTGTACTACAACGAGTCGAGCACTAAGCAGTATGTACCGCGTGCTGTGCTGGTAGACCTTGAACCAGGTACCATGGATACGTTGCGTTCTGGCCCGTTGGGCTCCCTTTTCAGG-CCTGACAATTACGTGTTTGGACAGAGTGGGGCAGGTAACAACTGGGCAAAGGGCCATTACACAGAAGGA-GCGGAGCTGATTGAGAATGTGATGGACTGCGTGCGACGC…
	Vittaforma_corneae ------------------------------------------------------------------------------------------------------------------------------------------------------------------------------------------------------------------------------CCAGGA-CAATGGATGCTGTAAAGAGTGGAACATATGGAGACCTATTTAGACCCAGACCACTT-GTTTTT-GACAGAG-GGAGCAGGTAATAATTGGGCCAAAGGACATTACACCGAGGGGTGCTGAACTGGTTGACCAAGTGATGGATGTTTTAAGG…
;
END;
